# Supplementary material for: Treatment allocation in ophthalmological randomised-control trials (TAO-RCT): A cross-sectional meta-research study
Source: Eye (Lond). 2025 Jul 17;39(13):2591–8. doi: 10.1038/s41433-025-03922-y (PMC12402246; doi:10.1038/s41433-025-03922-y)
Supplement: Supplementary file 1 — Supplementary Material 2 [file 41433_2025_3922_MOESM1_ESM.csv]

Key	Item Type	Year	Author	Title	Publication Title	ISBN	ISSN	DOI	Url	Abstract Note	Date	Date Added	Date Modified	Access Date	Pages	Num Pages	Issue	Volume	Number Of Volumes	Journal Abbreviation	Short Title	Series	Series Number	Series Text	Series Title	Publisher	Place	Language	Rights	Med/Surg	Subspecialty	Archive Location	Library Catalog	Call Number	Extra	Notes	File Attachments	Link Attachments	Manual Tags	Automatic Tags	clarity	...43	Exclusion reason	Country/ies	Funding	Condition/s of interest (paste)	Intervention/s	Comparator/s	Allocation pattern
LSSH96Z7	journalArticle	2022	Thomson K.; Karouta C.; Sabeti F.; Anstice N.; Leung M.; Jong T.; Maddess T.; Morgan I.G.; Game J.; Ashby R. AO - Thomson, Kate; ORCID: https://orcid.org/0000-0002-2272-2800	The safety and tolerability of levodopa eye drops for the treatment of ocular disorders: A randomized first-in-human study	Clinical and Translational Science	NA	["1752-8054", "1752-8062"]	10.1111/cts.13392	http://onlinelibrary.wiley.com/journal/10.1111/(ISSN)1752-8062	Myopia is the leading cause of low vision worldwide and can lead to significant pathological complications. Therefore, to improve patient outcomes, the field continues to develop novel interventions for this visual disorder. Accordingly, this first-in-human study reports on the safety profile of a novel dopamine-based ophthalmic treatment for myopia, levodopa/carbidopa eye drops. This phase I, fi…	2022	45248.5338310185	45248.533831018503	NA	2673-2684	NA	11	15	NA	NA	NA	NA	NA	NA	NA	NA	NA	English	NA	Medical	Paediatrics	rayyan-602177680	NA	NA	NA	NA	NA	NA	Humans; health; Ophthalmic Solutions; Australia; randomized controlled trial; vision; *drug safety; article; controlled study; double blind procedure; human; male; placebo; follow up; adult; visual system parameters; treatment duration; normal human; *drug tolerability; refraction error; cohort analysis; *eye disease; Humanism; Humanities; human experiment; phase 1 clinical trial; eye refraction;…	NA	Explicit	NA	NA	Australia	Academic	Myopia	Topical levodopa/carbidopa (either a low (1.4 levodopa:0.34 carbidopa [Œºmoles/day]) or standard dose (2.7 levodopa:0.68 carbidopa [Œºmoles/day]) of levodopa/carbidopa eye drops in one eye (two drops, once daily)	Placebo in other eye (vehicle solution consisting of 0.1% w/v ascorbic acid and 0.001% w/v benzalkonium chloride dissolved in 1√ó phosphate‚Äêbuffered saline)	A+B & C+B
SXYWZTIW	journalArticle	2022	Schwarzenbacher L.; Schartmuller D.; Leydolt C.; Menapace R. AO - Schwarzenbacher, Luca; ORCID: https://orcid.org/0000-0002-6124-5736 AO - Schartmuller, Daniel; ORCID: https://orcid.org/0000-0002-5669-3606	Prostaglandin Release After Low-Energy Femtosecond Laser-Assisted Cataract Surgery Without Anti-Inflammatory Drug Premedication	American Journal of Ophthalmology	NA	["0002-9394", "1879-1891"]	10.1016/j.ajo.2022.01.002	https://www.elsevier.com/locate/ajo	PURPOSE: To compare prostaglandin E2 (PGE-2) levels in the aqueous and pupil diameter in patients undergoing low-pulse energy femtosecond laser-assisted cataract surgery (LCS) without non-steroidal anti-inflammatory (NSAID) pretreatment with either fragmentation or capsulotomy performed first. DESIGN: Prospective, randomized, fellow-eye controlled comparison. METHOD(S): This study was undertaken …	2022	45248.5338310185	45248.533831018503	NA	103-109	NA	NA	238	NA	NA	NA	NA	NA	NA	NA	NA	NA	English	NA	Surgical	Cataract	rayyan-602178516	NA	NA	NA	NA	NA	NA	Cataract; randomized controlled trial; article; controlled study; female; human; major clinical study; male; prospective study; outcome assessment; Premedication; aged; aqueous humor; miosis; *cataract extraction; capsulotomy; premedication; medical procedures; *prostaglandin E2/ec [Endogenous Compound]; concentration (parameter); *femtosecond laser; pupil diameter; laser therapy; senile cataract…	NA	Explicit	NA	NA	Austria	Academic	Cataracts	Femtosecond laser-assisted cataract surgery - anterior capsulotomy first before lens fragmentation (Caps-First)	Femtosecond laser-assisted cataract surgery - lens fragmentation before anterior capsulotomy (Frag-First)	A+B
AQTGRVPD	journalArticle	2022	Barbosa G.C.; Silva A.G.; Susanna B.N.; Mazzeo T.M.; Bermudes F.H.; Machado C.G.; Gomes A.V.	Pain Perception of Patients Undergoing Laser Panretinal Photocoagulation: Comparison of Single-Spot Versus Multispot Techniques	Ophthalmic Surgery Lasers and Imaging Retina	NA	["2325-8160", "2325-8179"]	10.3928/23258160-20211223-01	http://slack-prod.literatumonline.com/doi/10.3928/23258160-20211223-01	BACKGROUND AND OBJECTIVE: To compare pain intensity with single-spot versus multispot technique in laser panretinal photocoagulation, using a 532-nm, solid-state laser system. MATERIALS AND METHODS: This was a prospective, interventional, randomized, single-masked comparison trial. Patients received two types of intervention: conventional single-spot technique, with an exposure time of 150 ms, an…	2022	45248.5338310185	45248.533831018503	NA	40-45	NA	1	53	NA	NA	NA	NA	NA	NA	NA	NA	NA	English	NA	Surgical	Retina	rayyan-602178569	NA	NA	NA	NA	NA	NA	intraocular pressure; diabetic retinopathy; visual acuity; randomized controlled trial; *laser coagulation; Light Coagulation; *nociception; article; controlled study; female; human; male; pain assessment; prospective study; clinical article; comparative study; adult; oxybuprocaine; treatment duration; pain intensity; demography; slit lamp microscopy; gas permeable contact lens; Goldmann applanat…	NA	Explicit	NA	NA	Brazil	None	Proliferative vascular retinopathy	Multispot pattern panretinal photocoagulation (PRP	Single-spot PRP	A/B + X & A/B + A/B
LUJXMZWJ	journalArticle	2022	Craig J.P.; Bitton E.; Dantam J.; Jones L.; Ngo W.; Wang M.T.M. AO - Jones, Lyndon; ORCID: https://orcid.org/0000-0002-7409-7349	Short-term tolerability of commercial eyelid cleansers: A randomised crossover study	Contact Lens and Anterior Eye	NA	["1367-0484", "1476-5411"]	10.1016/j.clae.2022.101733	https://www.journals.elsevier.com/contact-lens-and-anterior-eye	Purpose: To evaluate the short-term tolerability of five commercially available anti-demodectic eyelid cleansers; OCuSOFT Oust Demodex (OD), I-MED I-Lid'n Lash Plus (ILL+), Labtician BlephaDex (BD), Chrissanthe Eye Cleanse (EC), and Thea Blephademodex (BDdx). Method(s): Thirty healthy non-contact lens wearers (18 female; mean +/- SD age, 33 +/- 12 years) were enrolled in a prospective randomised …	2022	45248.5338310185	45248.533831018503	NA	101733	NA	6	45	NA	NA	NA	NA	NA	NA	NA	NA	NA	English	NA	Medical	Oculoplastics	rayyan-602177692	NA	NA	NA	NA	NA	NA	visual acuity; randomized controlled trial; Cross-Over Studies; article; controlled study; female; human; male; sodium chloride; scoring system; adult; crossover procedure; visual system parameters; staining; eye discomfort; conjunctival hyperemia; tear film; *contact lens solution	NA	Explicit	NA	NA	New Zealand and Canada	Academic	Blepharitis	OCuSOFT Oust Demodex (OD), I-MED I-Lid‚Äôn Lash Plus (ILL+), Labtician BlephaDex (BD), Chrissanthe Eye Cleanse (EC), and Th√©a Blephademodex (BDdx).	Saline solution	A/B+A/B & C/B+C/B & D/B+D/B & E/B+E/B & F/B+F/B
H82DR4WG	journalArticle	2022	Nuzzi R.; Burato C.; Tridico F.; Nuzzi A.; Caselgrandi P.	Advantages of Double Running Sutures in Astigmatism After Penetrating Keratoplasty	Clinical Ophthalmology	NA	["1177-5467", "1177-5483"]	10.2147/OPTH.S355538	https://www.dovepress.com/getfile.php?fileID=79090	Background: The purpose of this prospective study is to evaluate the effects of different suturing techniques in perforating keratoplasty surgery, in order to identify the most effective in reducing post-operative astigmatism. Method(s): We analysed data from patients who underwent penetrating keratoplasty for different indications. All interventions were performed by the same surgeon. Patients w…	2022	45248.5338310185	45248.533831018503	NA	797-802	NA	NA	16	NA	NA	NA	NA	NA	NA	NA	NA	NA	English	NA	Surgical	Cornea	rayyan-602178594	NA	NA	NA	NA	NA	NA	treatment outcome; randomized controlled trial; article; clinical effectiveness; controlled study; female; human; major clinical study; male; prospective study; eye examination; follow up; adult; treatment indication; treatment response; best corrected visual acuity; keratometry; *postoperative complication/co [Complication]; eye refraction; cornea edema/su [Surgery]; *penetrating keratoplasty; *…	NA	Explicit	NA	NA	Italy	None	keratoconus, central corneal scarring, corneal oedema due to Fuchs‚Äô dystrophy and corneal oedema secondary to cataract surgery, psuedophakic bullous keratopahy, others	double running with two 10-0 sutures, double running antitorque with two 10-0 sutures, double running with both 10-0 and 11-0 sutures (used for penetrating keratoplasty surgery)	Interrrupted suture, single running suture,	A+X & B+X & C+X & D+X & E+X
5A92BUCF	journalArticle	2022	Markoulli M.; Wong K.; Jia T.; Siddireddy J.S.; Briggs N.; Tan J.	The effect of hydroxypropyl-guar nanoemulsion on signs and symptoms of dry eye	Contact Lens and Anterior Eye	NA	["1367-0484", "1476-5411"]	10.1016/j.clae.2022.101736	https://www.journals.elsevier.com/contact-lens-and-anterior-eye	Purpose: To examine the effect of hydroxypropyl-guar nanoemulsion (HP-Guar nanoemulsion, Alcon Laboratories Ltd, Fort Worth, TX, USA) versus saline (0.9% sodium chloride; Pfizer Inc., Bentley WA Australia) on the comfort and tear film properties of people with dry eye disease both in the short-term (up to 2 h post-drop instillation) and longer-term (after 4 weeks of 4-times daily use), and to exa…	2022	45248.5338310185	45248.533831018503	NA	101736	NA	6	45	NA	NA	NA	NA	NA	NA	NA	NA	NA	English	NA	Medical	Cornea	rayyan-602177693	NA	NA	NA	NA	NA	NA	patient satisfaction; randomized controlled trial; *clinical effectiveness; article; controlled study; female; human; male; prospective study; eye drops; clinical article; unclassified drug; adult; crossover procedure; visual system parameters; comfort; aged; tear film; tear osmolarity; *dry eye/th [Therapy]; non-invasive tear break-up time; *agents acting on the eye; *hydroxypropyl guar	NA	Explicit	NA	NA	Australia	Industrial	Dry eye disease	Hydroxypropyl-guar nanoemulsion	saline (0.9% NaCl)	A/B+A/B
397IVDKI	journalArticle	2022	Arici C.; Mergen B.; Yildiz-Tas A.; Bahar-Tokman H.; Tokuc E.; Ozturk-Bakar Y.; Kutlubay Z.; Sahin A. AO - Arici, Ceyhun; ORCID: https://orcid.org/0000-0002-7962-8911 AO - Mergen, Burak; ORCID: https://orcid.org/0000-0002-8132-495X AO - Sahin, Afsun; ORCID: https://orcid.org/0000-0002-5083-5618	Randomized double-blind trial of wipes containing terpinen-4-ol and hyaluronate versus baby shampoo in seborrheic blepharitis patients	Eye (Basingstoke)	NA	["0950-222X", "1476-5454"]	10.1038/s41433-021-01642-7	http://www.nature.com/eye/index.html	Purpose: To investigate the efficacy of lid wipes (LWs) containing terpinen-4-ol and sodium hyaluronate (Hy-ter) for the treatment of seborrheic blepharitis compared to baby shampoo (BS). Method(s): This randomized, double-blind, active control, parallel group, multicentre clinical trial included 48 eyes of 48 patients with seborrheic blepharitis who were randomly divided into two treatment arms …	2022	45248.5338425926	45248.533842592602	NA	869-876	NA	4	36	NA	NA	NA	NA	NA	NA	NA	NA	NA	English	NA	Medical	Oculoplastics	rayyan-602178722	NA	NA	NA	NA	NA	NA	Random Allocation; sample size; randomized controlled trial; clinical trial; article; controlled study; double blind procedure; female; human; infant; male; prospective study; clinical article; outcome assessment; multicenter study; informed consent; treatment response; drug withdrawal; meibomian gland; Schirmer test; Ocular Surface Disease Index; treatment withdrawal; *comparative study; tear br…	NA	Explicit	NA	NA	Turkey	None	seborrheic blepharitis	Lid wipes containing terpinen-4-ol and sodium hyaluronate (Hy-ter)	Baby shampoo	A+X & B+X
64QR353Y	journalArticle	2022	Friedman D.S.; Chang D.S.; Jiang Y.; Huang S.; Kim J.A.; Munoz B.; Aung T.; He M.; Foster P.J. AO - Friedman, David S.; ORCID: https://orcid.org/0000-0002-2055-5797 AO - Chang, Dolly S.; ORCID: https://orcid.org/0000-0002-7990-1412 AO - Kim, Julia A.; ORCID: https://orcid.org/0000-0003-1752-3812 AO - Foster, Paul J.; ORCID: https://orcid.org/0000-0002-4755-177X	Acute Angle-Closure Attacks Are Uncommon in Primary Angle-Closure Suspects after Pharmacologic Mydriasis: The Zhongshan Angle-Closure Prevention Trial	Ophthalmology Glaucoma	NA	["2589-4234", "2589-4196"]	10.1016/j.ogla.2022.04.003	https://www.journals.elsevier.com/ophthalmology-glaucoma	Purpose: Angle-closure glaucoma is a major cause of blindness worldwide that carries an excessive risk of severe, bilateral visual impairment. A common concern among clinicians is the precipitation of acute angle-closure (AAC) attacks because of mydriasis. We evaluated the risk of AAC after pharmacologic dilation in Chinese individuals classified as having bilateral primary angle-closure suspects…	2022	45248.5338425926	45248.533842592602	NA	581-586	NA	6	5	NA	NA	NA	NA	NA	NA	NA	NA	NA	English	NA	Surgical	Glaucoma	rayyan-602177714	NA	NA	NA	NA	NA	NA	China; randomized controlled trial; screening; controlled study; female; human; major clinical study; male; outcome assessment; phenylephrine; tropicamide; incidence; follow up; adult; risk assessment; conference paper; intervention study; aged; high risk population; Chinese; pharmacological parameters; *mydriasis; laser iridotomy; *closed angle glaucoma	NA	Explicit	NA	NA	China	Academic and Governmental	Primary angle closure glaucoma (PACS)	Laser peripheral iridotomy (LPI) treated PAC + mydriatic drops	Untreated PACS + mydriatic drops	A+B
9JMS66TM	journalArticle	2022	Yang L.; Pazo E.E.; Zhang Q.; Wu Y.; Song Y.; Qin G.; Zhang H.; Li J.; Xu L.; He W. AO - Pazo, Emmanuel Eric; ORCID: https://orcid.org/0000-0002-0848-827X AO - Zhang, Qing; ORCID: https://orcid.org/0000-0002-7777-6777 AO - Qin, Guanghao; ORCID: https://orcid.org/0000-0003-1596-7970	Treatment of contact lens related dry eye with intense pulsed light	Contact Lens and Anterior Eye	NA	["1367-0484", "1476-5411"]	10.1016/j.clae.2021.101449	https://www.journals.elsevier.com/contact-lens-and-anterior-eye	Aim: The prevalence of contact lens related dry eye (CLDE) is high and can lead to ocular discomfort, reduced quality of vision and life. The aim of this study was to assess the efficacy of intense pulsed light (IPL) treatment in alleviating signs and symptoms of CLDE. Design(s): Prospective, randomised, examiner masked study. Method(s): This prospective study was conducted on 152 eyes of 76 pati…	2022	45248.5338657407	45248.533865740697	NA	101449	NA	2	45	NA	NA	NA	NA	NA	NA	NA	NA	NA	English	NA	Medical	Cornea	rayyan-602178894	NA	NA	NA	NA	NA	NA	patient safety; intraocular pressure; treatment outcome; randomized controlled trial; article; controlled study; female; human; major clinical study; male; prospective study; single blind procedure; adult; treatment duration; human cell; best corrected visual acuity; cell count; staining; meibomian gland; endothelium cell; Ocular Surface Disease Index; *intense pulsed light therapy; *dry eye/dt […	NA	Explicit	NA	NA	China	None	contact lens related dry eye (CLDE)	Intense pulsed light (IPL)	Sham IPL treatment	A+A & B+B
JBVB48Q9	journalArticle	2022	Kampf U.; Rychkova S.; Lehnert R.; Heim E.; Muchamedjarow F.	Visual acuity increase in meridional amblyopia by exercises with moving gratings as compared to stationary gratings	Strabismus	NA	["0927-3972", "1744-5132"]	10.1080/09273972.2022.2062007	http://www.tandfonline.com/loi/istr20	The aim of the present work was to investigate the effect of a novel therapy based on pleoptic exercises combined with standard occlusion in patients with meridional amblyopia. The exercising system itself, termed focal ambient visual acuity stimulation (FAVAS), consists of sinusoidally modulated circular gratings, which were implemented as a background pattern in computer games binding the child…	2022	45248.5338657407	45248.533865740697	NA	99-110	NA	2	30	NA	NA	NA	NA	NA	NA	NA	NA	NA	English	NA	Medical	Paediatrics	rayyan-602177850	NA	NA	NA	NA	NA	NA	training; Visual Acuity; child; amblyopia; strabismus; adolescent; randomized controlled trial; vision; article; controlled study; double blind procedure; female; human; male; prospective study; clinical article; therapy effect; crossover procedure; eye fundus; school child; visual disorder; astigmatism; best corrected visual acuity; *visual acuity; stimulation; occlusion; stimulus; retinoscopy; …	NA	Explicit	NA	NA	Germany	None	Meridional amblyopia	Moving-Stationary Group (FAVADS with modulated circular gratings [occlusion])	Stationary-moving group (stationary gratings)	A/B+A/B
7ZRVBI7M	journalArticle	2022	Moawad P.; Shamma R.; Hassanein D.; Ragab G.; El Zawahry O. AO - Moawad, Pavly; ORCID: https://orcid.org/0000-0002-2058-3632 AO - Hassanein, Dina; ORCID: https://orcid.org/0000-0001-7753-261X	Evaluation of the effect of topical tacrolimus 0.03% versus cyclosporine 0.05% in the treatment of dry eye secondary to Sjogren syndrome	European Journal of Ophthalmology	NA	["1120-6721", "1724-6016"]	10.1177/1120672121992680	http://journals.sagepub.com/loi/ejoa	Purpose: To compare the effect of topical application of tacrolimus 0.03% eyedrops versus cyclosporine 0.05% in Sjogren syndrome subjects with severe dry eyes. Design(s): A prospective single-blinded simply randomized controlled study. Methodology: 60 Sjogren patients were randomized into Group A: 30 patients were instructed to put tacrolimus 0.03% eyedrops in one eye for 6 months and placebo eye…	2022	45248.5338657407	45248.533865740697	NA	673-679	NA	1	32	NA	NA	NA	NA	NA	NA	NA	NA	NA	English	NA	Medical	Cornea	rayyan-602178910	NA	NA	NA	NA	NA	NA	quality of life; randomized controlled trial; article; controlled study; female; human; major clinical study; male; eye drops; outcome assessment; retrospective study; single blind procedure; follow up; adult; pharmacokinetics; rating scale; questionnaire; artificial tear; human tissue; Cyclosporine; middle aged; erythema; informed consent; systemic lupus erythematosus; systemic sclerosis; visual…	NA	Explicit	NA	NA	Egypt	None	Sjogren syndrome	Topical tacrolimus 0.03% eye drops	topical cyclosporine 0.05% eye drops	A+B & C+B
PBCLCHBC	journalArticle	2022	MEDIN H.; DALBY M.; KURE I.S.H.; KARABEG M.I.A.; DROLSUM L.I.V.; KRISTIANSLUND O.L.A.V. AO - DALBY, MARIUS; ORCID: https://orcid.org/0000-0002-9495-2760 AO - KURE, INGEBORG SLORDAHL HJORT; ORCID: https://orcid.org/0000-0002-0593-0077 AO - MEDIN, HELLE; ORCID: https://orcid.org/0000-0001-5786-3876 AO - KARABEG M.I.A.; ORCID: https://orcid.org/0000-0002-7577-9851 AO - KRISTIANSLUND O.L.A.V.; ORCID:…	Intraocular Inflammation in Eyes Operated for Late In-the-bag intraOcular lens dislocatioN (LION): A Randomized Clinical Trial	American Journal of Ophthalmology	NA	["0002-9394", "1879-1891"]	10.1016/j.ajo.2021.12.019	https://www.elsevier.com/locate/ajo	PURPOSE: To compare the intraocular inflammation after 2 surgical approaches for late in-the-bag intraocular lens (IOL) dislocation. DESIGN: Prospective, randomized, parallel-group clinical trial. METHOD(S): We randomly assigned 100 patients (100 eyes) referred to Oslo University Hospital (tertiary referral center) with late in-the-bag IOL dislocation into IOL repositioning by scleral suturing (n…	2022	45248.5338657407	45248.533865740697	NA	66-74	NA	NA	238	NA	NA	NA	NA	NA	NA	NA	NA	NA	English	NA	Surgical	Cataract	rayyan-602177857	NA	NA	NA	NA	NA	NA	Inflammation; randomized controlled trial; article; controlled study; female; human; major clinical study; male; prospective study; outcome assessment; university hospital; parallel design; vitrectomy; anterior eye chamber; aged; very elderly; surgical approach; central retinal thickness; *eye inflammation/co [Complication]; *lens luxation/su [Surgery]; Dislocations; laser flare cell meter	NA	Explicit	NA	NA	Norway	Governmental and Industrial	Late in-the-bag IOL dislocation	IOL repositioning by scleral suturing vs IOL exchange with retropupillary fixation of an iris-claw lens	Comparison between the groups (no stated placebo or control)	A+X & B+X
G4PP76M5	journalArticle	2022	Zarei-Ghanavati S.; Monfared N.; Heravian J.; Momeni-Moghaddam H.; Hemmatian Z.; Wolffsohn J.S.	Randomized contralateral comparison of visual outcomes following implantation of two monofocal aspherical intraocular lenses after cataract surgery	International Ophthalmology	NA	["0165-5701", "1573-2630"]	10.1007/s10792-021-02150-z	https://www.springer.com/journal/10792	Purpose: To compare optical and visual performances of two one-piece aspherical implanted intraocular lenses (IOLs) following phacoemulsification cataract surgery in a contralateral eye study. Method(s): In this prospective randomized parallel-group study, 25 patients with bilateral age-related cataract were implanted in one eye with the EnVista IOL (MX60, Bausch & Lomb Corporations, Rochester, N…	2022	45248.5338773148	45248.533877314803	NA	1563-1571	NA	5	42	NA	NA	NA	NA	NA	NA	NA	NA	NA	English	NA	Surgical	Cataract	rayyan-602177888	NA	NA	NA	NA	NA	NA	Random Allocation; Cataract; patient satisfaction; visual acuity; randomized controlled trial; article; controlled study; female; human; male; clinical article; follow up; adult; questionnaire; refraction error; aged; best corrected visual acuity; color vision; contrast sensitivity; *cataract; coma; corrected distance visual acuity; partial coherence interferometry biometer; ophthalmic refractome…	NA	Explicit	NA	NA	Iran	None	Cataracts	EnVista IOL (MX60, Bausch & Lomb Corporations, Rochester, NY, USA) vs Acrysof IQ IOL (Acrysof IQ SN60WF,	Comparison between the groups (no stated placebo or control)	A+B
GTFZMKBB	journalArticle	2022	Jung J.; Huh K.Y.; Jin X.; Ha A.; Park K.H.; Park J.S.; Kim E.; Lee J.; Jang I.-J.; Lee H. AO - Jung, Jihyun; ORCID: https://orcid.org/0000-0002-8904-3212 AO - Huh, Ki Young; ORCID: https://orcid.org/0000-0002-1872-9954 AO - Jin, Xuanyou; ORCID: https://orcid.org/0000-0003-0559-3039 AO - Lee, Howard; ORCID: https://orcid.org/0000-0001-6713-5418	A phase I study to evaluate the safety, tolerability, pharmacodynamic and pharmacokinetic profiles of ocular GLH8NDE in healthy male adults	Clinical and Translational Science	NA	["1752-8054", "1752-8062"]	10.1111/cts.13150	http://onlinelibrary.wiley.com/journal/10.1111/(ISSN)1752-8062	GLH8NDE, a derivative of eupatilin, is currently under development to treat dry eye disease. We conducted a randomized, double-masked, placebo-controlled, single- and multiple-day study to evaluate safety, tolerability, pharmacodynamics, and pharmacokinetics of ocular GLH8NDE in healthy male adults. Subjects randomly received topical ocular dosing of GLH8NDE or its matching placebo for a day, the…	2022	45248.5338888889	45248.533888888902	NA	343-352	NA	2	15	NA	NA	NA	NA	NA	NA	NA	NA	NA	English	NA	Medical	Cornea	rayyan-602177900	NA	NA	NA	NA	NA	NA	randomized controlled trial; *drug safety; article; controlled study; human; male; placebo; unclassified drug; adult; disease severity; normal human; *drug tolerability; *eye drops; cohort analysis; race difference; headache/si [Side Effect]; human experiment; phase 1 clinical trial; Caucasian; area under the curve; adverse event; drug exposure; Korean (people); conjunctival hyperemia/si [Side Ef…	NA	Explicit	NA	NA	South Korea	Industrial	Dry eye disease	GLH8NDE 9mg vs GLH8NDE 18mg vs GLH8NDE 36mg	Placebo	A+A & B+B & C+C & D+D & E+E
U2BUNQ5A	journalArticle	2022	Akbari, Mohammad Reza; Veisi, Amirreza; Mirmohammadsadeghi, Arash	Non-absorbable versus Absorbable Sutures for Medial Rectus Advancement in Consecutive Exotropia, a Pilot Randomized Clinical Trial.	Journal of binocular vision and ocular motility	NA	["2576-1218", "2576-117X"]	NA	NA	PURPOSE: To compare non-absorbable and absorbable sutures for medial rectus advancement in consecutive exotropia., METHODS: In a pilot randomized clinical trial, 40 subjects with consecutive exotropia >15 PD that underwent unilateral medial rectus advancement with or without resection were randomly assigned to two groups: using non-absorbable (polyester) suture in the non-absorbable group and abs…	2022	45248.5338888889	45248.533888888902	NA	139-146	NA	3	72	NA	NA	NA	NA	NA	NA	NA	NA	NA	NA	NA	Surgical	Strabismus	rayyan-602179270	NA	NA	NA	NA	NA	NA	Humans; Pilot Projects; Retrospective Studies; Ophthalmologic Surgical Procedures; Sutures; *Exotropia; Exotropia/su [Surgery]; Oculomotor Muscles/su [Surgery]	NA	Explicit	NA	NA	Iran	None	Consecutive Exotropia	Non-absorbable sutures in medial rectus advancement	Absorbable sutures in medial rectus advancement	A+X & B+X
XSR9BLNZ	journalArticle	2022	Cakmak, Kaan; Erbil, Hasan; Mesci, Cem; Korkmaz, Safak	Comparing the effects and safety of dorzolamide hydrochloride + timolol maleate versus brimonidine after neodymium-doped yttrium aluminium garnet laser capsulotomy posterior capsule opacification.	European journal of ophthalmology	NA	["1724-6016", "1120-6721"]	10.1177/11206721211052163	NA	AIM: Posterior capsular opacification is treated using neodymium-doped yttrium aluminium garnet laser capsulotomy that leads to increased intraocular pressure. Here, we compare the effects of dorzolamide hydrochloride + timolol maleate versus brimonidine on intraocular pressure. We also investigate their side effects after neodymium-doped yttrium aluminium garnet laser capsulotomy. In these patie…	2022	45248.5338888889	45248.533888888902	NA	2928-2934	NA	5	32	NA	NA	NA	NA	NA	NA	NA	NA	NA	NA	NA	Medical	Cataract	rayyan-602179516	NA	NA	NA	NA	NA	NA	Humans; Intraocular Pressure; Yttrium; *Ocular Hypertension; Ocular Hypertension/dt [Drug Therapy]; Thiophenes/ae [Adverse Effects]; Timolol; *Sulfonamides; *Thiophenes; *Timolol; Antihypertensive Agents/ae [Adverse Effects]; Brimonidine Tartrate/ae [Adverse Effects]; Capsule Opacification/su [Surgery]; Glaucoma/dt [Drug Therapy]; Lasers, Solid-State/tu [Therapeutic Use]; Neodymium/tu [Therapeuti…	NA	Explicit	NA	NA	Turkey	None	Posterior capsular opacification	Ytrrium aluminium garnet laser capsulotomy + dorzolamide drops hydrochloride + timolol maleate vs Ytrrium aluminium garnet laser capsulotomy + brimonidine drops	Ytrrium aluminium garnet laster capsulotomy + no drug	A+X & B+X & C+X
DJDF535N	journalArticle	2022	Fan S.; Gulati V.; Neely D.G.; Andersen A.; Toris C.B. AO - Toris, Carol B.; ORCID: https://orcid.org/0000-0003-3794-6142	Changes in Ocular Biometric Parameters over a 24-Hour Period in Ocular Hypertensive Patients	Journal of Ocular Pharmacology and Therapeutics	NA	["1080-7683", "1557-7732"]	10.1089/jop.2021.0132	https://www.liebertonline.com/jop	Purpose: To identify 24-h changes in ocular biometric parameters in subjects with ocular hypertension (OHT), and to determine if an intraocular pressure (IOP)-lowering drug alters these parameters. Method(s): Thirty volunteers with OHT (58.6 +/- 9.2 years of age) were enrolled in this randomized, double-masked, placebo-controlled, crossover study. Participants self-Administered 0.2% brimonidine o…	2022	45248.533900463	45248.533900463	NA	489-495	NA	7	38	NA	NA	NA	NA	NA	NA	NA	NA	NA	English	NA	Medical	Glaucoma	rayyan-602177930	NA	NA	NA	NA	NA	NA	Ocular Hypertension; intraocular pressure; randomized controlled trial; article; controlled study; double blind procedure; female; human; male; placebo; clinical article; adult; crossover procedure; proxymetacaine/dt [Drug Therapy]; measurement; artificial tear; eye axis length; supine position; middle aged; sitting; *intraocular hypertension/dt [Drug Therapy]; central corneal thickness; A scan; …	NA	Explicit	NA	NA	USA	Academic	Ocular Hypertension	0.2% brimonidine	Placebo	A+A & B+B
WNKX6WJH	journalArticle	2022	Wirta D.L.; Senchyna M.; Lewis A.E.; Evans D.G.; McLaurin E.B.; Ousler G.W.; Hollander D.A.	A randomized, vehicle-controlled, Phase 2b study of two concentrations of the TRPM8 receptor agonist AR-15512 in the treatment of dry eye disease (COMET-1)	Ocular Surface	NA	["1542-0124", "1937-5913"]	10.1016/j.jtos.2022.08.003	http://www.elsevier.com/wps/find/authored_newsitem.cws_home/companynews05_02205	Purpose: Dry eye disease (DED) symptoms can negatively impact quality of life (QoL). AR-15512, a transient receptor potential melastatin 8 (TRPM8) agonist, was evaluated as a potential therapy for DED. Method(s): In a Phase 2b study, patients with DED were randomized 1:1:1 to 0.0014% AR-15512, 0.003% AR-15512, or vehicle twice daily for 12 weeks. Eligibility criteria included DED signs and sympto…	2022	45248.5339236111	45248.533923611103	NA	166-173	NA	NA	26	NA	NA	NA	NA	NA	NA	NA	NA	NA	English	NA	Medical	Cornea	rayyan-602177969	NA	NA	NA	NA	NA	NA	quality of life; Eye Diseases; optical coherence tomography; randomized controlled trial; screening; article; controlled study; double blind procedure; female; human; major clinical study; male; unclassified drug; drug efficacy; outcome assessment; drug safety; multicenter study; adult; drug tolerability; treatment duration; artificial tear; eye pain/si [Side Effect]; symptom assessment; aged; dr…	NA	Explicit	NA	NA	USA	Industrial	Dry eye disease	0.0014% vs 0.003% AR-15512 eye drops (12 weeks)	Vehicle (twice daily for 12 weeks)	A+A & B+B & C+C
7FEJQ8ZN	journalArticle	2022	Garzon N.; Poyales F.; Albarran-Diego C.; Rico-del-Viejo L.; Perez-Sanz L.; Garcia-Montero M. AO - Garzon, Nuria; ORCID: https://orcid.org/0000-0002-6162-0081 AO - Rico-del-Viejo, Laura; ORCID: https://orcid.org/0000-0001-6801-233X AO - Garcia-Montero, Maria; ORCID: https://orcid.org/0000-0001-9753-1411 AO - Albarran-Diego, Cesar; ORCID: https://orcid.org/0000-0001-8972-1784	Visual and optical quality of enhanced intermediate monofocal versus standard monofocal intraocular lens	Graefe's Archive for Clinical and Experimental Ophthalmology	NA	["0721-832X", "1435-702X"]	10.1007/s00417-022-05700-y	https://www.springer.com/journal/417	Purpose: Intraocular lens designs are constantly evolving, trying to obtain more spectacle independence after cataract surgery. This advantage can be linked to some disadvantages, such as optical quality decrease. For that reason, it is important to assess, not only the amount of vision provided but also the quality of vision once they are implanted. The purpose of the present work was to compare…	2022	45248.5339467593	45248.5339467593	NA	3617-3625	NA	11	260	NA	NA	NA	NA	NA	NA	NA	NA	NA	English	NA	Surgical	Cataract	rayyan-602178126	NA	NA	NA	NA	NA	NA	randomized controlled trial; phacoemulsification; article; controlled study; female; human; male; prospective study; clinical outcome; postoperative period; comparative study; adult; eye axis length; aged; cataract extraction; cataract/su [Surgery]; contrast sensitivity; optometrist; *vision; corrected distance visual acuity; *lens implant/ct [Clinical Trial]; *lens implant/dc [Device Comparison]…	NA	Explicit	NA	NA	Spain	Industrial	Cataracts	IOLs TECNIS¬Æ Eyhance ICB00 (Monofocal with enhanced intermediate vision lens)	TECNIS¬Æ One ZCB00 (Standard monofocal lens)	A+A & B+B
M82V4KA8	journalArticle	2022	Chiang B.; Valerio G.S.; Manche E.E. AO - Chiang, Bryce; ORCID: https://orcid.org/0000-0001-6914-3059	Prospective, Randomized Contralateral Eye Comparison of Wavefront-Guided Laser In Situ Keratomileusis and Small Incision Lenticule Extraction Refractive Surgeries	American Journal of Ophthalmology	NA	["0002-9394", "1879-1891"]	10.1016/j.ajo.2021.11.013	https://www.elsevier.com/locate/ajo	Purpose: Wavefront-guided laser in situ keratomileusis (WFG-LASIK) and small incision lenticule extraction (SMILE) are keratorefractive surgeries that can improve uncorrected visual acuity in myopic patients. Comparison of visual outcomes in myopic patients treated with LASIK and SMILE is needed. Design(s): Prospective, randomized contralateral eye-controlled trial. Method(s): We performed a sing…	2022	45248.5339467593	45248.5339467593	NA	211-220	NA	NA	237	NA	NA	NA	NA	NA	NA	NA	NA	NA	English	NA	Surgical	Cornea	rayyan-602178143	NA	NA	NA	NA	NA	NA	Random Allocation; visual acuity; randomized controlled trial; article; controlled study; female; human; male; prospective study; clinical article; outcome assessment; postoperative period; adult; intermethod comparison; clinical evaluation; slit lamp microscopy; astigmatism; *clinical outcome; uncorrected distance visual acuity; aberrometry; *surgical technique; *laser in situ keratomileusis; *s…	NA	Explicit	NA	NA	USA	Industrial	Myopia	SMILE	WFG-LASIK	A+B
VWVZJ4LW	journalArticle	2022	Wang Y.; Shen F.; Sun W.; Wang Q.; Zhao X. AO - Wang, Yuan; ORCID: https://orcid.org/0000-0003-4118-8911	Bandage contact lens soaked in 0.1% diclofenac to relieve early postoperative pain and foreign body sensation after transepithelial photorefractive keratectomy	European Journal of Ophthalmology	NA	["1120-6721", "1724-6016"]	10.1177/11206721221082301	https://journals.sagepub.com/home/EJO	Purpose: To study the effects of a bandage contact lens immersed in 0.1% diclofenac on pain management for patients undergoing transepithelial photorefractive keratectomy (TPRK). Method(s): In a prospective, comparative, contralateral, randomized, double-masked study, we assessed a total of 51 patients. The eyes of each patient were randomly divided into two groups. After TPRK, a normal soft band…	2022	45248.5339583333	45248.533958333297	NA	3321-3327	NA	6	32	NA	NA	NA	NA	NA	NA	NA	NA	NA	English	NA	Medical	Cornea	rayyan-602178168	NA	NA	NA	NA	NA	NA	Pain, Postoperative; Bandages; visual acuity; randomized controlled trial; article; controlled study; female; human; major clinical study; male; adult; photophobia; slit lamp microscopy; astigmatism; *postoperative pain; *foreign body; *photorefractive keratectomy; corneal thickness; dexamethasone plus tobramycin; Diclofenac; *bandage contact lens; *diclofenac; Emigrants and Immigrants; gatifloxa…	NA	Explicit	NA	NA	China	None	Refractive errors (TPRK surgery)	Bandage contact lens soaked in 0.1% diclofenac	Soft bandage contact lens	A+B
RQKEH5H6	journalArticle	2022	Yu M.; Huang Y.; Wang Y.; Xiao S.; Wu X.; Wu W. AO - Wu, Wenjie; ORCID: https://orcid.org/0000-0001-7019-7935	Three-dimensional assessment of posterior capsule-intraocular lens interaction with and without primary posterior capsulorrhexis: an intraindividual randomized trial	Eye (Basingstoke)	NA	["0950-222X", "1476-5454"]	10.1038/s41433-021-01815-4	https://www.nature.com/eye/	Purpose: To assess the morphologic and clinical features of posterior capsule-intraocular lens (IOL) interaction following cataract surgery with and without primary posterior continuous curvilinear capsulorrhexis (PPCCC) at a three-dimensional (3-D) level using Scheimpflug imaging. Method(s): This prospective intraindividual randomized comparative study comprised 56 patients (112 eyes) with age-r…	2022	45248.5339583333	45248.533958333297	NA	2130-2136	NA	11	36	NA	NA	NA	NA	NA	NA	NA	NA	NA	English	NA	Surgical	Cornea	rayyan-602178184	NA	NA	NA	NA	NA	NA	visual acuity; randomized controlled trial; article; double blind procedure; female; human; male; prospective study; clinical article; phenylephrine; tropicamide; postoperative period; comparative study; follow up; adult; clinical feature; visual system parameters; eye axis length; refraction error; cataract extraction; Capsules; three-dimensional imaging; corrected distance visual acuity; *lens …	NA	Explicit	NA	NA	China	Governmental	Cataracts	Cataract surgery with primary posterior continuous curvilinear capsulorrhexis	Posterior capsule left intact in cataract surgery	A+B
EMGVXBU5	journalArticle	2022	Rajendrababu S.; Kannan S.; More S.; Sithiq M.U.S.; Krishnadas S.R.	A Randomized Controlled Clinical Trial to Compare Conventional Drug Instillation to A Device Dropper Method in Medical Treatment of Glaucoma	Ophthalmic Epidemiology	NA	["0928-6586", "1744-5086"]	10.1080/09286586.2021.1958349	http://www.tandfonline.com/loi/iope20	Purpose: To compare and analyze the performance of a device dropper (DD) over conventional drop instillation (CDI) method on ease of administration, compliance, patient satisfaction, and intraocular pressure (IOP) control in persons with glaucoma on ocular hypotensive medications. Method(s): We enrolled 72 individuals with primary open-angle glaucoma or ocular hypertension, on treatment with fixe…	2022	45248.5339699074	45248.533969907403	NA	452-459	NA	4	29	NA	NA	NA	NA	NA	NA	NA	NA	NA	English	NA	Medical	Glaucoma	rayyan-602178190	NA	NA	NA	NA	NA	NA	Glaucoma; intraocular pressure; randomized controlled trial; article; controlled study; female; human; major clinical study; male; eye examination; follow up; adult; questionnaire; disease severity; ophthalmologist; middle aged; slit lamp microscopy; best corrected visual acuity; *intermethod comparison; *glaucoma; intraocular hypertension; gonioscopy; patient comfort; open angle glaucoma; parame…	NA	Explicit	NA	NA	India	None	Primary open-angle glaucoma or ocular hypertension	eye drops with DD (device dropper)	eye drops with CDI (conventional instillation method)	A+A & B+B
WH37957R	journalArticle	2022	Wu Z.; Zhao J.; Lam W.; Yang M.; Chen L.; Huang X.; Wei M.; Yang H.; Lv F.; Zhang F.; Zeng J.; Zhang G.-M. AO - Zhao, Jinfeng; ORCID: https://orcid.org/0000-0003-1422-5203 AO - Chen, Lu; ORCID: https://orcid.org/0000-0003-1141-8288	Comparison of clinical outcomes of conbercept versus ranibizumab treatment for retinopathy of prematurity: a multicentral prospective randomised controlled trial	British Journal of Ophthalmology	NA	["0007-1161", "1468-2079"]	10.1136/bjophthalmol-2020-318026	http://bjo.bmj.com/	Purpose To compare the recurrence rate and surgical complications of retinopathy of prematurity (ROP) between patients treated with intravitreal injection of conbercept (IVC) and intravitreal injection of ranibizumab (IVR) within 6 months. Methods A multicentral prospective, randomised controlled trial was applied from May 2017 to February 2019 for the infants diagnosed as aggressive posterior-RO…	2022	45248.5339814815	45248.533981481502	NA	975-979	NA	7	106	NA	NA	NA	NA	NA	NA	NA	NA	NA	English	NA	Medical	Paediatrics	rayyan-602178213	NA	NA	NA	NA	NA	NA	Retinopathy of Prematurity; treatment outcome; randomized controlled trial; *retrolental fibroplasia/su [Surgery]; article; controlled study; female; human; infant; male; prospective study; *retrolental fibroplasia/dt [Drug Therapy]; clinical article; drug safety; follow up; multicenter study; laser coagulation; retreatment; diode laser; postoperative complication/co [Complication]; indirect opht…	NA	Explicit	NA	NA	China	Governmental	Retinopathy of prematurity	Intravitreal conbercept 0.25mg	Intravitreal ranibizumab 0.25mg	A+A & B+B
AEAHM3XT	journalArticle	2022	Shahid M.H.; Rashid F.; Tauqeer S.; Ali R.; Farooq M.T.; Aleem N.	Comparison of Suprachoroidal Triamcinolone Injection with Intravitreal Bevacizumab Vs Intravitreal Bevacizumab only in Treatment of Refractory Diabetic Macular Edema	Pakistan Journal of Medical and Health Sciences	NA	1996-7195	10.53350/pjmhs22166301	https://pjmhsonline.com/index.php/pjmhs/article/view/1579	Background: Macular edema due to diabetic retinopathy is among the most common causes of blindness in diabetics from working age group around the world . Diabetic macular edema which involves the center of the macula is among the major cause of visual decline in patients with diabetes mellitus. Intra-Vitreal Triamcinolone Acetonide with intravitreal Bevacizumab and intravitreal Bevacizumab only h…	2022	45248.5340046296	45248.534004629597	NA	301-303	NA	6	16	NA	NA	NA	NA	NA	NA	NA	NA	NA	English	NA	Medical	Retina	rayyan-602178241	NA	NA	NA	NA	NA	NA	optical coherence tomography; randomized controlled trial; article; controlled study; female; human; male; pain assessment; clinical article; drug efficacy; proxymetacaine/tp [Topical Drug Administration]; drug safety; data analysis software; follow up; adult; *bevacizumab/dt [Drug Therapy]; *bevacizumab/vi [Intravitreal Drug Administration]; outpatient department; medical assessment; aged; injec…	NA	Explicit	NA	NA	Pakistan	None	Refractory diabetic macular oedema	Suprachoroidal triamcinolone injection 2mg + intravitreal bevacizumab 1.25mg	Intravitreal bevacizumab 1.25mg only	A+X & B+X
L52WDGHD	journalArticle	2022	Ma K.K.; Manche E.E. AO - Ma, Kevin K.; ORCID: https://orcid.org/0000-0001-9144-0981	Corneal Sensitivity and Patient-Reported Dry Eye Symptoms in a Prospective Randomized Contralateral-Eye Trial Comparing Laser In Situ Keratomileusis and Small Incision Lenticule Extraction	American Journal of Ophthalmology	NA	["0002-9394", "1879-1891"]	10.1016/j.ajo.2022.05.010	https://www.elsevier.com/locate/ajo	PURPOSE: To prospectively compare corneal sensation and patient-reported symptoms of dry eye in individuals undergoing laser in situ keratomileusis (LASIK) and small incision lenticule extraction (SMILE). DESIGN: Prospective randomized contralateral-eye clinical trial. METHOD(S): 80 eyes of 40 patients with myopia at Byers Eye Institute at Stanford University were randomized to receive wavefront-…	2022	45248.5340046296	45248.534004629597	NA	248-253	NA	NA	241	NA	NA	NA	NA	NA	NA	NA	NA	NA	English	NA	Surgical	Cornea	rayyan-602178244	NA	NA	NA	NA	NA	NA	myopia; randomized controlled trial; article; clinical effectiveness; controlled study; female; human; male; prospective study; clinical article; outcome assessment; follow up; adult; questionnaire; intermethod comparison; measurement; symptom; self report; femtosecond laser; Ocular Surface Disease Index; *laser in situ keratomileusis; *small incision lenticule extraction; *dry eye/co [Complicati…	NA	Explicit	NA	NA	USA	Industrial	Myopia, dry eye disease	SMILE	WFG-LASIK	A+B
NE3ACHIR	journalArticle	2022	Shen E.P.; Chu H.-S.; Cheng H.-C.; Tsai T.-H. AO - Shen, Elizabeth P.; ORCID: https://orcid.org/0000-0002-6757-1647 AO - Cheng, Han-Chih; ORCID: https://orcid.org/0000-0002-6272-195X AO - Chu, Hsiao-Sang; ORCID: https://orcid.org/0000-0002-3391-7347 AO - Tsai, Tzu-Hsun; ORCID: https://orcid.org/0000-0002-2320-4458	Center-for-Near Extended-Depth-of-Focus Soft Contact Lens for Myopia Control in Children: 1-Year Results of a Randomized Controlled Trial	Ophthalmology and Therapy	NA	["2193-8245", "2193-6528"]	10.1007/s40123-022-00536-5	http://www.springer.com/springer+healthcare/journal/40123	Introduction: This study aimed to assess the safety and efficacy of a novel extended-depth-of-focus (EDOF) soft contact lens for myopia control in children. Method(s): A prospective, multicenter, randomized, double-masked, placebo-controlled, contralateral-eye comparison clinical trial was conducted in 72 children (40 male and 32 female) aged 9 to 14 years, with each eye randomly selected to wear…	2022	45248.5340162037	45248.534016203703	NA	1577-1588	NA	4	11	NA	NA	NA	NA	NA	NA	NA	NA	NA	English	NA	Medical	Paediatrics	rayyan-602178291	NA	NA	NA	NA	NA	NA	Child; child; Myopia; randomized controlled trial; vision; article; controlled study; double blind procedure; female; human; major clinical study; male; prospective study; outcome assessment; retrospective study; multicenter study; eye axis length; refraction error; best corrected visual acuity; keratometry; Only Child; *myopia; keratitis/co [Complication]; *depth of focus; *soft contact lens/am …	NA	Explicit	NA	NA	Taiwan	Industrial	Myopia	Extended-depth-of-focus (EDOF) contact lens	Single-focus control lens	A+B
N8TTENWV	journalArticle	2022	Shettle L.; McLaurin E.; Martel J.; Seaman J.W.; Weissgerber G.	Topical Anti-TNFalpha Agent Licaminlimab (OCS-02) Relieves Persistent Ocular Discomfort in Severe Dry Eye Disease: A Randomized Phase II Study	Clinical Ophthalmology	NA	["1177-5467", "1177-5483"]	10.2147/OPTH.S366836	https://www.dovepress.com/getfile.php?fileID=81958	Purpose: To assess the efficacy, safety, and pharmacokinetics of new topical ocular anti-TNFalpha antibody fragment licaminlimab in the relief of persistent ocular discomfort in severe dry eye disease (DED). Patients and Methods: Patients with >=6-month history of DED, regular use of artificial tears, and best-corrected visual acuity (BCVA) of >=55 letters in each eye (Early Treatment Diabetic Re…	2022	45248.5340277778	45248.534027777801	NA	2167-2177	NA	NA	16	NA	NA	NA	NA	NA	NA	NA	NA	NA	English	NA	Medical	Cornea	rayyan-602178325	NA	NA	NA	NA	NA	NA	Eye Diseases; intraocular pressure; randomized controlled trial; article; controlled study; female; human; major clinical study; male; scoring system; drug efficacy; drug safety; multicenter study; side effect/si [Side Effect]; demography; drug blood level; aged; best corrected visual acuity; very elderly; pneumonia/si [Side Effect]; *dry eye/dt [Drug Therapy]; ocular pruritus/si [Side Effect]; c…	NA	Explicit	NA	NA	USA	Industrial	Severe dry eye disease	Topical licaminilimab 60mg/mL for 6 weeks	Topical vehicle for 6 weeks	A+A & B+B
9SYVAFRZ	journalArticle	2022	Wang L.; Huang W.; Han X.; Liao C.; Jin L.; He M. AO - Jin, Ling; ORCID: https://orcid.org/0000-0002-8629-2408	The Impact of Pharmacological Dilation on Intraocular Pressure in Primary Angle Closure Suspects	American Journal of Ophthalmology	NA	["0002-9394", "1879-1891"]	10.1016/j.ajo.2021.06.018	https://www.elsevier.com/locate/ajo	Purpose: To assess changes in intraocular pressure (IOP) 1 hour after pharmacological dilation in eyes treated with laser peripheral iridotomy (LPI) and untreated fellow eyes of primary angle closure suspects (PACS). Design(s): A prospective randomized, fellow-eye controlled trial. Method(s): A total of 889 participants with PACS aged 50 to 70 years with LPI in 1 randomly selected eye and a fello…	2022	45248.5340277778	45248.534027777801	NA	120-130	NA	NA	235	NA	NA	NA	NA	NA	NA	NA	NA	NA	English	NA	Medical	Glaucoma	rayyan-602178370	NA	NA	NA	NA	NA	NA	Intraocular Pressure; randomized controlled trial; article; controlled study; female; human; major clinical study; male; prospective study; eye examination; risk factor; clinical assessment; phenylephrine/pv [Special Situation for Pharmacovigilance]; tropicamide/pv [Special Situation for Pharmacovigilance]; follow up; adult; visual system parameters; *closed angle glaucoma/su [Surgery]; cohort an…	NA	Explicit	NA	NA	China	Governmental	Primary angle closure glaucoma	Laser peripheral iridotomy + pharamacological dilation with topical tropicamide 0.5% and phenylephrine 0.5% mixed drops (2 drops 15 minutes apart)	Untreated	A+X
F9JX7LUI	journalArticle	2022	Kandarakis S.; Kontaxakis A.; Doumazos L.; Petrou P.; Droutsas K.; Papaconstantinou D.; Georgalas I. AO - Kandarakis, Stylianos; ORCID: https://orcid.org/0000-0003-2912-7438 AO - Georgalas, Ilias; ORCID: https://orcid.org/0000-0002-6171-5865	Assessing safety and success after using bevacizumab, 5-fluorouracil or placebo in primary trabeculectomy. A prospective randomized placebo controlled 1-year follow-up study	Cutaneous and Ocular Toxicology	NA	["1556-9527", "1556-9535"]	10.1080/15569527.2021.2003376	http://www.tandfonline.com/loi/icot20	Purpose: The aim of this study was to determine whether glaucoma patients after trabeculectomy could benefit more from subconjunctival injections of bevacizumab than 5-FU or placebo. Methods and Results: Fifty-one eyes of 51 patients were recruited for primary MMC (0.2 mg/mL for 1 min) augmented trabeculectomy. 17 patients were randomly assigned to receive 1.25 mg (0.05 mL) of bevacizumab augment…	2022	45248.5340393518	45248.534039351798	NA	25-32	NA	1	41	NA	NA	NA	NA	NA	NA	NA	NA	NA	English	NA	Medical	Glaucoma	rayyan-602178402	NA	NA	NA	NA	NA	NA	Follow-Up Studies; intraocular pressure; randomized controlled trial; article; controlled study; female; human; major clinical study; male; prospective study; postoperative period; follow up; adult; slit lamp microscopy; perimetry; vascularization; gonioscopy; corrected distance visual acuity; Humphrey perimeter; Snellen chart; *glaucoma/dt [Drug Therapy]; beta adrenergic receptor blocking agent/…	NA	Explicit	NA	NA	Greece	None	(medication uncontrolled) Chronic open-angle glaucoma	0.05ml of 1.25mg subconjunctival bevacizumab injection for primary MMC during trabeculectomy vs 0.1ml of 50mg/mL 5-FU subconjunctival injection for primary MMC during trabeculectomy	Placebo (Normal saline subconjunctival injection)	A+X & B+X & C+X
4VQCSGVL	journalArticle	2022	Wirta D.L.; Kuwayama Y.; Lu F.; Shao H.; Odani-Kawabata N.	Phase 2b, Randomized, 3-Month, Dose-Finding Study of Sepetaprost in Patients with Primary Open-Angle Glaucoma or Ocular Hypertension: The ANGEL Study	Journal of Ocular Pharmacology and Therapeutics	NA	["1080-7683", "1557-7732"]	10.1089/jop.2021.0077	https://www.liebertonline.com/jop	Purpose: This phase 2b, randomized, observer-masked, placebo- and active-controlled, parallel-group, multinational (USA and Japan), multicenter study (NCT03216902) assessed the optimal dose of sepetaprost ophthalmic solution in patients with primary open-angle glaucoma or ocular hypertension. Method(s): After washout, patients >=18 years (USA) or >=20 years of age (Japan) received once-daily sepe…	2022	45248.5340393518	45248.534039351798	NA	240-251	NA	3	38	NA	NA	NA	NA	NA	NA	NA	NA	NA	English	NA	Medical	Glaucoma	rayyan-602178438	NA	NA	NA	NA	NA	NA	Ocular Hypertension; intraocular pressure; randomized controlled trial; article; controlled study; female; human; male; clinical article; drug efficacy; drug safety; follow up; adult; unspecified side effect/si [Side Effect]; side effect/si [Side Effect]; dose response; Glaucoma, Open-Angle; middle aged; optimal drug dose; drug withdrawal; *intraocular hypertension/dt [Drug Therapy]; phase 2 clin…	NA	Explicit	NA	NA	USA , Japan	Industrial	Primary open angle glaucoma, ocular hypertension	topical 0.0005% sepetaprost vs topical 0.001% sepetaprost vs 0.002% sepetaprost vs 0.003% sepetaprost vs latanoprost 0.005% for 3 months	Placebo for first 6 weeks followed by sepetaprost 0.003% for I final 6 weeks	A+A & B+B & C+C & D+D & E+E & F+F
2KE9YJID	journalArticle	2022	Limon U.; Sezgin Akcay B.I.	Efficacy of Intravitreal Dexamethasone After Combined Phacoemulsification and Pars Plana Vitrectomy for Diabetic Tractional Retinal Detachments	Journal of Ocular Pharmacology and Therapeutics	NA	["1080-7683", "1557-7732"]	10.1089/jop.2021.0072	https://www.liebertonline.com/jop	Purpose: To evaluate the efficacy and complications of intravitreal dexamethasone with simultaneous silicone tamponade after combined phacoemulsification and pars plana vitrectomy (PPV) in severe diabetic tractional retinal detachments (TRDs). Method(s): In this single center, prospective, randomized, and open labeled 2 parallel group study, patients who applied to our clinic due to diabetic TRD …	2022	45248.5340393518	45248.534039351798	NA	176-182	NA	2	38	NA	NA	NA	NA	NA	NA	NA	NA	NA	English	NA	Medical	Retina	rayyan-602178445	NA	NA	NA	NA	NA	NA	Phacoemulsification; Dexamethasone; intraocular pressure; randomized controlled trial; Retinal Detachment; Vitrectomy; article; clinical effectiveness; controlled study; female; human; male; prospective study; open study; clinical article; drug efficacy; incidence; follow up; adult; bevacizumab/vi [Intravitreal Drug Administration]; disease severity; middle aged; anterior eye segment; best correc…	NA	Explicit	NA	NA	Turkey	None	Diabetic tractional retinal detachments	Simultaneous silicone tamponade + intravitreal dexamethasone after combined phacoemulsification and PPV	Silicone tamponade only after combined phacoemulsification and PPV	A+X & B+X
VRB6G7XH	journalArticle	2022	Nilforushan N.; Es'Haghi A.; Miraftabi A.; Abolfathzadeh N.; Banifatemi M.	Trabeculectomy in patients with diabetes: Subconjunctival Mitomycin C with or without intravitreal bevacizumab	British Journal of Ophthalmology	NA	["0007-1161", "1468-2079"]	10.1136/bjophthalmol-2020-317324	http://bjo.bmj.com/	Background/aims To evaluate the success of Mitomycin C (MMC) augmented trabeculectomy with or without intravitreal bevacizumab in patients with diabetes without neovascular glaucoma. Methods Fifty-six patients with diabetes who needed trabeculectomy were randomised to either combination of 2.5 mg intravitreal bevacizumab and subconjunctival MMC (group A, 28 eyes) or subconjunctival MMC alone (gro…	2022	45248.5340509259	45248.534050925897	NA	648-654	NA	5	106	NA	NA	NA	NA	NA	NA	NA	NA	NA	English	NA	Medical	Glaucoma	rayyan-602178461	NA	NA	NA	NA	NA	NA	intraocular pressure; randomized controlled trial; article; controlled study; female; human; major clinical study; male; outcome assessment; follow up; *bevacizumab/pv [Special Situation for Pharmacovigilance]; *bevacizumab/vi [Intravitreal Drug Administration]; visual system parameters; aged; preoperative period; *diabetes mellitus; aging; anthropometric parameters; *trabeculectomy; Trabeculecto…	NA	Explicit	NA	NA	Iran	None	diabetes, glaucoma	2.5mg intravtireal bevacizumab + subconjunctival MMC in trabeculectomy	subconjunctival MMC alone in trabeculectomy	A+X & B+X
3M83TYFF	journalArticle	2022	Dizdar Yigit D.; Sevik M.O.; Sahin O.	TRANSCORNEAL ELECTRICAL STIMULATION THERAPY MAY HAVE A STABILIZATION EFFECT on MULTIFOCAL ELECTRORETINOGRAPHY for PATIENTS with RETINITIS PIGMENTOSA	Retina	NA	["0275-004X", "1539-2864"]	10.1097/IAE.0000000000003386	http://journals.lww.com/retinajournal	Purpose:To assess the effects of transcorneal electrical stimulation (TES) on several measures of visual function in retinitis pigmentosa. Method(s):This prospective, randomized, fellow-eye-controlled study includes 30 eyes of 15 patients with retinitis pigmentosa. Each patient's eyes were randomly selected as treatment (TE) and control eye (CE), and 30 minutes/week TES was applied for 6 months. …	2022	45248.5340509259	45248.534050925897	NA	923-933	NA	5	42	NA	NA	NA	NA	NA	NA	NA	NA	NA	English	NA	Medical	Retina	rayyan-602178470	NA	NA	NA	NA	NA	NA	Electric Stimulation; patient safety; ophthalmology; optical coherence tomography; myopia; adolescent; randomized controlled trial; article; controlled study; female; human; male; prospective study; clinical article; therapy effect; adult; treatment duration; electroretinograph; family history; disease exacerbation; Turkey (republic); best corrected visual acuity; perimetry; optical coherence tom…	NA	Explicit	NA	NA	Turkey	Academic	Retinitis pigmentosa	Transcorneal electrical stimulation therapy - 30mins/week for 6 months	No treatment	A+B
QMX346ML	journalArticle	2022	Mimura M.; Matsuura T.; Takagi M.; Taki K.; Sato Y.; Fujita Y.; Oku H.; Ikeda T. AO - Oku, Hidehiro; ORCID: https://orcid.org/0000-0003-4359-4219 AO - Mimura, Masashi; ORCID: https://orcid.org/0000-0002-2396-5636	A randomized clinical trial of triamcinolone acetonide injection for suppression of inflammation after blepharoptosis surgery	Journal of Plastic, Reconstructive and Aesthetic Surgery	NA	["1748-6815", "1878-0539"]	10.1016/j.bjps.2021.11.084	http://www.elsevier.com	This study aimed to determine the effectiveness of triamcinolone acetonide in suppressing inflammation after blepharoptosis surgery. The study was designed as prospective, randomized, two medical centers' clinical trial. Thirty-two patients with involutional blepharoptosis of the same degree in both eyelids underwent bilateral transcutaneous levator advancement. At the end of the surgery, 4 mg/0.…	2022	45248.5340625	45248.534062500003	NA	1744-1749	NA	5	75	NA	NA	NA	NA	NA	NA	NA	NA	NA	English	NA	Medical	Oculoplastics	rayyan-602178589	NA	NA	NA	NA	NA	NA	Blepharoptosis; Inflammation; randomized controlled trial; article; clinical effectiveness; controlled study; female; human; male; prospective study; clinical article; clinical outcome; drug efficacy; local anesthesia; drug safety; data analysis software; multicenter study; adult; postoperative care; surgical technique; aged; antibiotic agent/pv [Special Situation for Pharmacovigilance]; informat…	NA	Explicit	NA	NA	Japan	None	Blepharoptosis	Transcutaneous levator advancement + 4mg/0.1ml triamcinolone acetonide into upper eyelid post-surgery	Transcutaneous levator advancement only	A+B
D9EGRZUF	journalArticle	2022	Delbeke H.; Casteels I.; Joossens M.	The Effect of Topical Anesthetics on 16S Ribosomal Ribonucleic Acid Amplicon Sequencing Results in Ocular Surface Microbiome Research	Translational Vision Science and Technology	NA	["2164-2591 (electronic)", "2164-2591"]	10.1167/tvst.11.3.2	https://tvst.arvojournals.org/article.aspx?articleid=2778629	Purpose: To clarify the short-term effect of topical anesthetics on 16S ribosomal ribonucleic acid amplicon sequencing results in ocular surface microbiome research. Method(s): Both eyes of 24 eligible volunteers undergoing general anesthesia were sampled. Before sampling, a drop of artificial tears or a drop of topical anesthetic was applied in a randomized way. By using artificial tears as a co…	2022	45248.5340625	45248.534062500003	NA	2	NA	3	11	NA	NA	NA	NA	NA	NA	NA	NA	NA	English	NA	Medical	Cornea	rayyan-602178600	NA	NA	NA	NA	NA	NA	intraocular pressure; randomized controlled trial; article; controlled study; double blind procedure; human; clinical article; adult; *oxybuprocaine/cm [Drug Comparison]; *ophthalmology; nonhuman; high throughput sequencing; sequence analysis; polymerase chain reaction; bioinformatics; genetic analyzer; DNA extraction; fluorometry; biological marker/ec [Endogenous Compound]; sequence alignment; c…	NA	Explicit	NA	NA	Belgium	Academic	strabismus (these patients were recruited in context of ocular microbiome research)	Topical anaesthetics (Minims Oxybuprocaine Hydrochloride 0.4%; Bausch + Lomb, Aubenas, France)	Topical artifical tears (Thealoz Duo; Th√©a Pharma, Clermont-Ferrand, France)	A+B
B5ZU7AIK	journalArticle	2022	Yam J.C.; Zhang X.J.; Zhang Y.; Wang Y.M.; Tang S.M.; Li F.F.; Kam K.W.; Ko S.T.; Yip B.H.K.; Young A.L.; Tham C.C.; Chen L.J.; Pang C.P. AO - Zhang, Yuzhou; ORCID: https://orcid.org/0000-0001-8515-3388 AO - Kam, Ka Wai; ORCID: https://orcid.org/0000-0002-7760-6882 AO - Tham, Clement C.; ORCID: https://orcid.org/0000-0003-4407-6907 AO - Yam, Jason C.; ORCID: https://orcid.org/0000-0002-2156-1486 …	Three-Year Clinical Trial of Low-Concentration Atropine for Myopia Progression (LAMP) Study: Continued Versus Washout: Phase 3 Report	Ophthalmology	NA	["0161-6420", "1549-4713"]	10.1016/j.ophtha.2021.10.002	https://www.elsevier.com/locate/ophtha	Purpose: (1) To compare the efficacy of continued and stopping treatment for 0.05%, 0.025%, and 0.01% atropine during the third year. (2) To evaluate the efficacy of continued treatment over 3 years. (3) To investigate the rebound phenomenon and its determinants after cessation of treatment. Design(s): A randomized, double-masked extended trial. Participant(s): A total of 350 of 438 children aged…	2022	45248.5340740741	45248.534074074101	NA	308-321	NA	3	129	NA	NA	NA	NA	NA	NA	NA	NA	NA	English	NA	Medical	Paediatrics	rayyan-602178625	NA	NA	NA	NA	NA	NA	child; Myopia; adolescent; randomized controlled trial; article; controlled study; double blind procedure; female; human; major clinical study; male; clinical outcome; comparative effectiveness; Atropine; tropicamide/pv [Special Situation for Pharmacovigilance]; follow up; eye drops/dt [Drug Therapy]; cyclopentolate/dt [Drug Therapy]; eye axis length; school child; age; phase 3 clinical trial; *d…	NA	Explicit	NA	NA	Hong Kong	Academic and Governmental	Myopia	Continued treatment of topical 0.05% vs 0.025% vs 0.01% atropine	Treatment cessation (washout group) of topical 0.05%, 0.025%, topical 0.01% atropine	A+A & X+X
3JGS2UX7	journalArticle	2022	Rhim J.W.; Eom Y.; Yoon E.G.; Park S.Y.; Choi Y.; Song J.S.; Kim H.M. AO - Eom, Youngsub; ORCID: https://orcid.org/0000-0001-9475-4409	Efficacy of a 0.05% cyclosporine a topical nanoemulsion in dry eyes with obstructive meibomian gland dysfunction	Japanese Journal of Ophthalmology	NA	["0021-5155", "1613-2246"]	10.1007/s10384-022-00906-3	http://www.springerlink.com/app/home/journal.asp?wasp=4e8bc0db576d407796c545c555599c05&referrer=parent&backto=linkingpublicationresults,1:110834,1	Purpose: To evaluate the efficacy of topical cyclosporin A (CsA) in obstructive meibomian gland dysfunction (MGD). Study design: Prospective, randomized, single-blinded, controlled clinical study. Method(s): Fifty-one patients with obstructive MGD were randomly assigned to one of two groups. The CsA group received 0.05% CsA topical nanoemulsion (Cyporin N; Taejoon Pharm) twice daily, 0.15% hyalur…	2022	45248.5340740741	45248.534074074101	NA	254-263	NA	3	66	NA	NA	NA	NA	NA	NA	NA	NA	NA	English	NA	Medical	Cornea	rayyan-602178643	NA	NA	NA	NA	NA	NA	treatment outcome; randomized controlled trial; *clinical effectiveness; article; controlled study; female; human; major clinical study; male; prospective study; single blind procedure; adult; Cyclosporine; treatment response; staining; age distribution; sex difference; dry eye/dt [Drug Therapy]; hyaluronic acid; Cyclosporins; nanoemulsion; tear break-up time; *cyclosporine/dt [Drug Therapy]; war…	NA	Explicit	NA	NA	South Korea	Academic and Governmental and Industrial	Obstructive meibomian gland dysfunction	0.05% topical cyclosporin A nanoemulsion (Cyporin N¬Æ; Taejoon Pharm) twice daily, 0.15% hyaluronic acid eye drops four times daily, and 10 min of warm compress placement on the eyelids twice daily	¬†0.15% hyaluronic acid eye drops were administered six times daily and warm compress was conducted twice daily for 10¬†min	A+X & B+X
BCYIZ3UT	journalArticle	2022	Baskaran M.; Kumar R.S.; Friedman D.S.; Lu Q.-S.; Wong H.-T.; Chew P.T.K.; Lavanya R.; Narayanaswamy A.; Perera S.A.; Foster P.J.; Aung T. AO - Lavanya, Raghavan; ORCID: https://orcid.org/0000-0003-2854-6526 AO - Narayanaswamy, Arun; ORCID: https://orcid.org/0000-0001-6423-4656 AO - Lu, Qing-Shu; ORCID: https://orcid.org/0000-0001-8119-705X AO - Aung, Tin; ORCID: https://orcid.org/0000-0002-7916-…	The Singapore Asymptomatic Narrow Angles Laser Iridotomy Study: Five-Year Results of a Randomized Controlled Trial	Ophthalmology	NA	["0161-6420", "1549-4713"]	10.1016/j.ophtha.2021.08.017	https://www.elsevier.com/locate/ophtha	Purpose: To examine the efficacy of laser peripheral iridotomy (LPI) in patients who received a diagnosis of primary angle-closure suspect (PACS). Design(s): Prospective, randomized controlled trial. Participant(s): This multicenter, randomized controlled trial (ClinicalTrials.gov identifier, NCT00347178) enrolled 480 patients older than 50 years from glaucoma clinics in Singapore with bilateral …	2022	45248.5340740741	45248.534074074101	NA	147-158	NA	2	129	NA	NA	NA	NA	NA	NA	NA	NA	NA	English	NA	Surgical	Glaucoma	rayyan-602178652	NA	NA	NA	NA	NA	NA	prevalence; photography; glaucoma; data analysis; randomized controlled trial; Singapore; article; controlled study; female; human; major clinical study; male; outcome assessment; incidence; risk factor; follow up; adult; hypertension; laser coagulation; retina blood vessel; laser surgery; questionnaire; eye axis length; prophylaxis; middle aged; cost effectiveness analysis; best corrected visual…	NA	Explicit	NA	NA	Singapore	None	Primary angle closure suspect	Prophylactic peripheral laser iridotomy	Untreated (control)	A+X
8UQWC437	journalArticle	2022	Chen G.; Peng X.; Li J.; Chen P.; Wang J. AO - Chen, Guang; ORCID: https://orcid.org/0000-0001-9682-938X	Efficacy of brinzolamide in the initial management of acute primary angle closure: A randomized controlled trial	Journal of Clinical Pharmacy and Therapeutics	NA	["0269-4727", "1365-2710"]	10.1111/jcpt.13609	http://onlinelibrary.wiley.com/journal/10.1111/(ISSN)1365-2710	What is known and objective?: Since comprehensive medication has an important role in the initial management of patients presenting with acute primary angle closure, it is necessary to analyse the effect of each drug on alleviating the disease. This study aimed to evaluate the intraocular pressure-lowering effect of brinzolamide in the sequential treatment of acute primary angle closure. Method(s…	2022	45248.5340740741	45248.534074074101	NA	792-797	NA	6	47	NA	NA	NA	NA	NA	NA	NA	NA	NA	English	NA	Medical	Glaucoma	rayyan-602178675	NA	NA	NA	NA	NA	NA	intraocular pressure; randomized controlled trial; patient care; article; controlled study; double blind procedure; female; human; major clinical study; male; placebo; sodium chloride; clinical outcome; drug efficacy; adult; *closed angle glaucoma/su [Surgery]; anterior eye chamber; remission; aged; informed consent; bacterial infection/dt [Drug Therapy]; acute disease; paracentesis; tonometer; p…	NA	Explicit	NA	NA	China	Governmental	Acute primary angle closure	Topical brinzolamide 1% 3 times per day	Placebo (Drops of normal saline 3 times a day)	A+X & B+X & A+A & B+B
VUAE5Z5M	journalArticle	2022	Ong A.C.H.; Cruickshank F.E.; Sheppard A.L.; Davies L.N.	The efficacy of multifocal soft contact lenses for the alleviation of asthenopic symptoms in myopes with accommodative lag	Contact Lens and Anterior Eye	NA	["1367-0484", "1476-5411"]	10.1016/j.clae.2021.101514	https://www.journals.elsevier.com/contact-lens-and-anterior-eye	Purpose: To evaluate the efficacy of multifocal soft contact lenses to reduce asthenopic symptoms in myopes with accommodative lag. Method(s): Twenty-four myopic participants, aged 18-35 years, with mean spherical equivalent (MSE) of <= -0.75D, were recruited in a randomised, double-blind crossover study. All participants were existing contact lens wearer with near orthophoria or esophoria, prese…	2022	45248.5340740741	45248.534074074101	NA	101514	NA	2	45	NA	NA	NA	NA	NA	NA	NA	NA	NA	English	NA	Medical	Cornea	rayyan-602178685	NA	NA	NA	NA	NA	NA	randomized controlled trial; article; clinical effectiveness; controlled study; double blind procedure; female; human; male; clinical article; outcome assessment; adult; young adult; crossover procedure; visual system parameters; eye disease assessment; disease severity; *myopia; binocular convergence; *soft contact lens/ct [Clinical Trial]; single vision spectacles; *accommodation; *asthenopia/t…	NA	Explicit	NA	NA	Singapore	None	Myopia	High add mul;tifocal soft contact lens (Air Optix¬Æ Aqua Multifocal Low Add)	Low add multifocal soft contact lens (Air Optix Multifocal High Add)	A/B+A/B
6E94GA24	journalArticle	2022	Maheshwari D.; Segi A.; Shinde S.R.; Kader M.A.; Rengappa R.	Surgically induced astigmatism following single site and twin site phacotrabeculectomy augmented with mitomycin C	Eye (Basingstoke)	NA	["0950-222X", "1476-5454"]	10.1038/s41433-021-01601-2	http://www.nature.com/eye/index.html	Purpose: To determine difference in surgically induced astigmatism (SIA), post-operative intraocular pressure (IOP) and axial length (AL) between single site and twin-site phacotrabeculectomy augmented with Mitomycin C (MMC). Design(s): Prospective interventional randomised controlled study. Method(s): In a prospective interventional comparative study, eligible patients were scheduled for phacotr…	2022	45248.5340856481	45248.534085648098	NA	1100-1105	NA	5	36	NA	NA	NA	NA	NA	NA	NA	NA	NA	English	NA	Surgical	Glaucoma	rayyan-602178724	NA	NA	NA	NA	NA	NA	treatment outcome; randomized controlled trial; conjunctiva; phacoemulsification; article; controlled study; human; major clinical study; prospective study; eye examination; anesthetic agent; comparative study; follow up; adult; anterior eye chamber; iridectomy; intervention study; middle aged; antibiotic agent/dt [Drug Therapy]; best corrected visual acuity; cell count; keratometry; cornea curva…	NA	Explicit	NA	NA	India	None	Cataracts, glaucoma	Twin site phacotrabeculectomy augmented with mitomycin C	Single site phacotrabeculectomy augmened with mitomycin c	A+A & B+B
76J458JR	journalArticle	2022	Jawad M.; Chow K.; Nicholson R.; Jonas A.; Siah W.F.	Transconjunctival versus transcutaneous local anaesthetic administration for lower eyelid surgery: a randomised controlled trial	Eye (Basingstoke)	NA	["0950-222X", "1476-5454"]	10.1038/s41433-021-01588-w	http://www.nature.com/eye/index.html	Aim: To compare the associated discomfort and safety between transcutaneous (Tskin) and transconjunctival (Tconj) approaches of local anaesthetic (LA) administration in lower eyelid surgery. Method(s): A prospective randomised controlled trial comparing Tskin and Tconj LA in patients undergoing bilateral lower eyelid surgeries for horizontal laxity. Patients were randomised to receive LA via Tski…	2022	45248.5340856481	45248.534085648098	NA	1094-1099	NA	5	36	NA	NA	NA	NA	NA	NA	NA	NA	NA	English	NA	Medical	Oculoplastics	rayyan-602178725	NA	NA	NA	NA	NA	NA	generator; randomized controlled trial; article; controlled study; female; human; male; prospective study; clinical article; outcome assessment; clinical assessment; proxymetacaine/pv [Special Situation for Pharmacovigilance]; comparative study; tetracaine/pv [Special Situation for Pharmacovigilance]; intermethod comparison; eye pain/si [Side Effect]; aged; forehead; self report; eye photography;…	NA	Explicit	NA	NA	UK	None	Horizontal laxity of eyelids	Transconjunctival local anaesthetic administration in lower eyelid surgery	Transcutaneous local anaesthetic administration in lower eyelid surgery	A+B
XHNVVEL2	journalArticle	2022	Sabeti S.; Daoud R.; Robert M.-C.; Harissi-Dagher M. AO - Sabeti, Saama; ORCID: https://orcid.org/0000-0002-2498-9306	Frozen versus fresh corneal graft carriers in Boston keratoprosthesis surgery: 10-year outcomes	Canadian Journal of Ophthalmology	NA	["0008-4182", "1715-3360"]	10.1016/j.jcjo.2021.02.033	http://www.sciencedirect.com/science/journal/00084182	Objective: To compare 10-year clinical outcomes of frozen versus fresh corneal graft carriers for the Boston Keratoprosthesis type 1 (KPro). Design(s): Prospective, non-masked randomized controlled trial. Participant(s): Nineteen eyes of 19 patients having undergone Boston KPro type 1 implantation using a fresh or frozen graft carrier. Method(s): All patients that underwent Boston KPro type 1 imp…	2022	45248.5340856481	45248.534085648098	NA	127-133	NA	2	57	NA	NA	NA	NA	NA	NA	NA	NA	NA	English	NA	Surgical	Cornea	rayyan-602178726	NA	NA	NA	NA	NA	NA	glaucoma; randomized controlled trial; uveitis; article; controlled study; female; human; male; prospective study; clinical article; adult; retina detachment; intermethod comparison; cohort analysis; Boston; aged; best corrected visual acuity; *clinical outcome; postoperative complication; eye injury; retina macula cystoid edema; keratopathy/su [Surgery]; *cornea transplantation; *keratoprosthesi…	NA	Explicit	NA	NA	Canada	Academic	Corneal disease	Frozen corneal graft carriers for Boston Keratoprosthesis type 1 (Kpro)	Fresh corneal graft foir Boston Keratoprosthesis type 1 (Kpro)	A+X & B+X
KISHY9D3	journalArticle	2022	Abdelshafy Tabl A.; Tawfik Soliman T.; Anany Elsayed M.; Abdelshafy Tabl M. AO - Abdelshafy Tabl, Ahmed; ORCID: https://orcid.org/0000-0003-1435-3918	A Randomized Trial Comparing Suprachoroidal and Intravitreal Injection of Triamcinolone Acetonide in Refractory Diabetic Macular Edema due to Epiretinal Membrane	Journal of Ophthalmology	NA	["2090-004X", "2090-0058"]	10.1155/2022/7947710	http://www.hindawi.com/journals/jop/	Purpose. To compare the efficacy and safety of suprachoroidal and intravitreal injection of triamcinolone acetonide in pseudophakic patients with refractory diabetic macular edema (DME) due to epiretinal membrane (ERM). Study Design. This study is a randomized clinical trial (RCT). Participants. Twenty-three nonvitrectomized pseudophakic eyes of 23 subjects (9 M and 14 F with mean age: 54.8 years…	2022	45248.5341087963	45248.534108796302	NA	7947710	NA	NA	2022	NA	NA	NA	NA	NA	NA	NA	NA	NA	English	NA	Medical	Retina	rayyan-602178794	NA	NA	NA	NA	NA	NA	intraocular pressure; diabetic retinopathy; optical coherence tomography; randomized controlled trial; *drug safety; *drug efficacy; article; controlled study; female; human; male; eye drops; clinical article; outcome assessment; clinical assessment; follow up; adult; oxybuprocaine; retreatment; local anesthetic agent; recurrence risk; best corrected visual acuity; slit lamp; non insulin dependen…	NA	Explicit	NA	NA	Egypt	None	Refractory diabetic macular oedema, epiretinal membrane	Suprachoroidal triamcinolone acetonide - single injection with a dose of 4mg/0.1ml	Intravitreal triamcinolone acetonide - single injection with a dose of 4mg/0.1ml	A+X & B+X
92WXNIRF	journalArticle	2022	Hashemi H.; Pakbin M.; Pakravan M.; Fotouhi A.; Jafarzadehpur E.; Aghamirsalim M.; Khabazkhoob M. AO - Fotouhi, Akbar; ORCID: https://orcid.org/0000-0002-6438-6833	Effect of Short Versus Long-Term Steroid on Corneal Haze After Photorefractive Keratectomy: A Randomized, Double-Masked Clinical Trial	American Journal of Ophthalmology	NA	["0002-9394", "1879-1891"]	10.1016/j.ajo.2021.09.028	https://www.elsevier.com/locate/ajo	PURPOSE: To compare the effect of duration of fluorometholone 0.1% treatment on corneal haze after photorefractive keratectomy (PRK) with mitomycin C (MMC) 0.02%. DESIGN: Prospective, randomized, double-blind, clinical trial. METHOD(S): Single-center clinical trial of 252 myopic PRK candidates (252 eyes) aged 21 to 40 years with a mean spherical equivalent (SE) of <= 6 diopters (D). Participants …	2022	45248.5341087963	45248.534108796302	NA	211-220	NA	NA	235	NA	NA	NA	NA	NA	NA	NA	NA	NA	English	NA	Medical	Cornea	rayyan-602178817	NA	NA	NA	NA	NA	NA	randomized controlled trial; article; controlled study; double blind procedure; female; human; major clinical study; male; prospective study; comparative effectiveness; outcome assessment; adult; drug effect; *corticosteroid/dt [Drug Therapy]; densitometry; mitomycin; *photorefractive keratectomy; myopia/su [Surgery]; *treatment duration; *corticosteroid/ct [Clinical Trial]; *corticosteroid/tp [T…	NA	Explicit	NA	NA	Iran	None	Myopia	Long-term topical steroid (fluorometholone 0.1%) -3 months	Short-term steroid (1 month of fluorometholone 0.1%) followed by 2 month placebo (artificial tears) vs Mid-term steroid (2- month of fluorometholone 0.1%) followed by 1 month placebo (artifical tears)	A+X & B+X & C+X
JQ8YHZJR	journalArticle	2022	Kalaiselvan P.; Dutta D.; Konda N.; Vaddavalli P.K.; Sharma S.; Stapleton F.; Willcox M.D.P.	Biocompatibility and Comfort during Extended Wear of Mel4 Peptide-Coated Antimicrobial Contact Lenses	Antibiotics	NA	["2079-6382 (electronic)", "2079-6382"]	10.3390/antibiotics11010058	https://www.mdpi.com/2079-6382/11/1/58/pdf	(1) Purpose: This study aimed to investigate the effects of Mel4 antimicrobial contact lenses (MACL) on the ocular surface and comfort during extended wear. (2) Methods: A prospective, randomised, double-masked, contralateral clinical trial was conducted with 176 subjects to evaluate the biocompatibility of contralateral wear of MACL. The wearing modality was 14-day extended lens wear for three m…	2022	45248.5341087963	45248.534108796302	NA	58	NA	1	11	NA	NA	NA	NA	NA	NA	NA	NA	NA	English	NA	Medical	Cornea	rayyan-602178838	NA	NA	NA	NA	NA	NA	Pseudomonas aeruginosa; visual acuity; randomized controlled trial; clinical trial; article; controlled study; double blind procedure; female; human; major clinical study; male; prospective study; follow up; adult; questionnaire; eyelid; comfort; refraction error; amino acid sequence; slit lamp microscopy; awareness; parameters; Staphylococcus aureus; *visual system; keratometry; human experiment…	NA	Explicit	NA	NA	Australia, UK, India	Governmental and Industrial	Contact lens -associated problems	Mel4 antimicrobial contact lens	Control lens (uncoated etafilcon A)	A+B
CBNLSCWK	journalArticle	2022	Yang K.; Wang J.; Li S.; Zhu L.; Feng J.; Tian L.; Jie Y. AO - Jie, Ying; ORCID: https://orcid.org/0000-0003-2649-8241	Effect of a Novel Thermostatic Device on Meibomian Gland Dysfunction: A Randomized Controlled Trial in Chinese Patients	Ophthalmology and Therapy	NA	["2193-8245", "2193-6528"]	10.1007/s40123-021-00431-5	http://www.springer.com/springer+healthcare/journal/40123	Introduction: Meibomian gland dysfunction (MGD) is a common eye condition that causes excessive evaporation of tears by changing the tear film composition. Current treatments often fail to produce satisfactory results, which is mostly due to poor patient adherence. This study aimed to evaluate the effectiveness and safety of the MiBoFlo Thermoflo on both subjective symptoms and objective signs in…	2022	45248.5341087963	45248.534108796302	NA	261-270	NA	1	11	NA	NA	NA	NA	NA	NA	NA	NA	NA	English	NA	Medical	Cornea	rayyan-602178857	NA	NA	NA	NA	NA	NA	quality of life; intraocular pressure; patient satisfaction; visual acuity; patient compliance; randomized controlled trial; clinical trial; article; controlled study; female; human; major clinical study; male; prospective study; adult; questionnaire; human tissue; middle aged; human experiment; visual analog scale; trabecular meshwork; Ocular Surface Disease Index; meibography; *thermal pulsatio…	NA	Explicit	NA	NA	China	Academic and Governmental	Meibomian gland dysfunction	MiBoFlo group - 3 x10min treatments, each spaced 2 weeks apart, followed by eyelid compression each time	LipiFlow group - single 12-min treatment	A+A & B+B
L73S4FEX	journalArticle	2022	Ha A.; Kim Y.K.; Jeoung J.W.; Satyal S.; Kim J.; Kim S.; Park K.H. AO - Ha, Ahnul; ORCID: https://orcid.org/0000-0003-4211-7971 AO - Kim, Young Kook; ORCID: https://orcid.org/0000-0002-6037-8449 AO - Jeoung, Jin Wook; ORCID: https://orcid.org/0000-0002-1690-1239 AO - Park, Ki Ho; ORCID: https://orcid.org/0000-0002-8137-8843	Sovesudil (locally acting rho kinase inhibitor) for the treatment of normal-tension glaucoma: the randomized phase II study	Acta Ophthalmologica	NA	["1755-375X", "1755-3768"]	10.1111/aos.14949	http://onlinelibrary.wiley.com/journal/10.1111/(ISSN)1755-3768	Purpose: To evaluate ocular hypotensive efficacy and the safety of sovesudil (formally known as PHP-201), a novel Rho-associated protein kinase (ROCK) inhibitor, in patients with normal-tension glaucoma (NTG). Design(s): Multicentre, prospective, double-masked, randomized, placebo-controlled, parallel clinical study. Method(s): Patients with NTG (unmedicated baseline IOP <= 21 mmHg) were randomiz…	2022	45248.5341203704	45248.534120370401	NA	e470-e477	NA	2	100	NA	NA	NA	NA	NA	NA	NA	NA	NA	English	NA	Medical	Glaucoma	rayyan-602178880	NA	NA	NA	NA	NA	NA	Glaucoma; intraocular pressure; randomized controlled trial; South Korea; *drug safety; *drug efficacy; article; controlled study; double blind procedure; female; human; major clinical study; male; placebo; prospective study; low drug dose; multicenter study; adult; drug tolerability; treatment duration; disease severity; drug megadose; eye pain/si [Side Effect]; best corrected visual acuity; dru…	NA	Explicit	NA	NA	South Korea	Industrial	Normal tension glaucoma	Low-dose sovesudil 0.25% ophthalmic agent vs high-dose sovesudil 0.50% ophthalmic agent (TID for 28 days)	Placebo	A+X & B+X & C+X
TQDPPWSN	journalArticle	2022	Rodriguez Calvo-de-Mora M.; Dominguez-Ruiz C.; Barrero-Sojo F.; Rodriguez-Moreno G.; Antunez Rodriguez C.; Ponce Verdugo L.; Hernandez Lamas M.D.C.; Hernandez-Guijarro L.; Villalvilla Castillo J.; Fernandez-Baca Casares I.; Prat Arrojo I.; Borroni D.; Alba-Linero C.; Zamorano-Martin F.; Moreno-Guerrero A.; Rocha-de-Lossada C. AO - Rodriguez Calvo-de-Mora, Marina; ORCID: https://orcid.org/0000-000…	Autologous versus allogeneic versus umbilical cord sera for the treatment of severe dry eye disease: a double-blind randomized clinical trial	Acta Ophthalmologica	NA	["1755-375X", "1755-3768"]	10.1111/aos.14953	http://onlinelibrary.wiley.com/journal/10.1111/(ISSN)1755-3768	Purpose: To measure the effects of Autologous serum (AS), Allogeneic Serum (HS) and Umbilical Cord serum (CS) eye drops in severe dry eye disease (DES), as well as to characterize and quantify several molecules in the three sera (albumin, fibronectin; Vitamin A and E; IgG, IgA and IgM; Transforming growth factor beta; Epithelial growth factor). Method(s): Randomized, double-blind, single-centre, …	2022	45248.5341203704	45248.534120370401	NA	e396-e408	NA	2	100	NA	NA	NA	NA	NA	NA	NA	NA	NA	English	NA	Medical	Cornea	rayyan-602178887	NA	NA	NA	NA	NA	NA	Eye Diseases; visual acuity; randomized controlled trial; article; controlled study; double blind procedure; female; human; major clinical study; male; unclassified drug; comparative effectiveness; drug efficacy; follow up; adult; eye disease assessment; treatment duration; disease severity; *eye drops/dt [Drug Therapy]; immunoglobulin blood level; aged; immunoglobulin A/ec [Endogenous Compound];…	NA	Explicit	NA	NA	Spain	Academic and Governmental	Dry eye disease	Umbilical cord serum eye drops vs Allogeneic serum eye drops	Autologous serum eye drops	A+A & B+B & C+C
7BGC35JS	journalArticle	2022	Kalaiselvan P.; Dutta D.; Bhombal F.; Konda N.; Vaddavalli P.K.; Sharma S.; Stapleton F.; Willcox M.D.P. AO - Stapleton, Fiona; ORCID: https://orcid.org/0000-0002-7203-5443 AO - Willcox, Mark D.P.; ORCID: https://orcid.org/0000-0003-3842-7563 AO - Dutta, Debarun; ORCID: https://orcid.org/0000-0002-2204-5272	Ocular microbiota and lens contamination following Mel4 peptide-coated antimicrobial contact lens (MACL) extended wear	Contact Lens and Anterior Eye	NA	["1367-0484", "1476-5411"]	10.1016/j.clae.2021.02.017	https://www.journals.elsevier.com/contact-lens-and-anterior-eye	Purpose: The purpose of this study was to investigate the effect of Mel4 antimicrobial peptide-coated contact lenses (MACL) on the microbiota of the conjunctiva and lenses during three months of extended wear. Method(s): One hundred and seventy-six participants were recruited into a randomised, contralateral, double masked, biweekly extended wear MACL and uncoated control lens trial. At the one m…	2022	45248.5341203704	45248.534120370401	NA	101431	NA	1	45	NA	NA	NA	NA	NA	NA	NA	NA	NA	English	NA	Medical	Cornea	rayyan-602178899	NA	NA	NA	NA	NA	NA	randomized controlled trial; conjunctiva; article; controlled study; human; unclassified drug; adult; nonhuman; Microbiota; Staphylococcus; social participation; bacterium culture; microbiological examination; microbial identification; cotton swab; *microflora; C-Peptide; Peptide PHI; Peptide T; Peptide-N4-(N-acetyl-beta-glucosaminyl) Asparagine Amidase; Peptides; *extended wear contact lens; *ly…	NA	Explicit	NA	NA	India	Academic and Governmental and Industrial	Contact lens -associated problems	Mel4 antimicrobial contact lens	control lenses (uncoated etafilcon A)	A+B
LYZXEUE6	journalArticle	2022	Weng R.; Lan W.; Bakaraju R.; Conrad F.; Naduvilath T.; Yang Z.-K.; Sankaridurg P. AO - Lan, Weizhong; ORCID: https://orcid.org/0000-0002-3829-7415 AO - Sankaridurg, Padmaja; ORCID: https://orcid.org/0000-0001-5537-6193	Efficacy of contact lenses for myopia control: Insights from a randomised, contralateral study design	Ophthalmic & physiological optics : the journal of the British College of Ophthalmic Opticians (Optometrists)	NA	["1475-1313 (electronic)", "1475-1313"]	10.1111/opo.13042	NA	PURPOSE: To determine the efficacy of two myopia control contact lenses (CL) compared with a single-vision (SV) CL. METHOD(S): Ninety-five Chinese children with myopia, aged 7-13years in a 1-year prospective, randomised, contralateral, cross-over clinical trial with 3 groups; bilateral SVCL (Group I); randomised, contralateral wear of an extended depth of focus (EDOF) CL and SVCL (Group II) and M…	2022	45248.5341319444	45248.534131944398	NA	1253-1263	NA	6	42	NA	NA	NA	NA	NA	NA	NA	NA	NA	English	NA	Medical	Paediatrics	rayyan-602178930	NA	NA	NA	NA	NA	NA	child; Myopia; randomized controlled trial; controlled study; human; prospective study; mydriatic agent; disease exacerbation; spectacles; eye refraction; *hydrophilic contact lens; *myopia/pc [Prevention]	NA	Explicit	NA	NA	China	Academic	Myopia	Contralateral wear of extended depth of focus (EDOF) contact lens and single vision contact lens vs MiSight contact lens and single vison contact lens	Bilateral single vision contact lens	A+A & A/B+A/B & A/C+A/C
HFJ6GCT3	journalArticle	2022	Rappon J.; Chung C.; Young G.; Hunt C.; Neitz J.; Neitz M.; Chalberg T. AO - Rappon, Joe; ORCID: https://orcid.org/0000-0003-3914-1292	Control of myopia using diffusion optics spectacle lenses: 12-month results of a randomised controlled, efficacy and safety study (CYPRESS)	British Journal of Ophthalmology	NA	["0007-1161", "1468-2079"]	10.1080/08164622.2021.1976595	http://bjo.bmj.com/	Background: Mutations in the L/M cone opsin gene array cause abnormally high perceived retinal contrast and the development of myopia. Environmental factors may also lead to high visual contrast and cause myopia. Diffusion optics technology (DOT) lenses are designed to reduce contrast signalling in the retina and slow myopia progression. Method(s): The Control of Myopia Using Peripheral Diffusion…	2022	45248.5341435185	45248.534143518496	NA	321005	NA	NA	NA	NA	NA	NA	NA	NA	NA	NA	NA	NA	English	NA	Medical	Paediatrics	rayyan-602178939	NA	NA	NA	NA	NA	NA	child; Myopia; randomized controlled trial; *drug safety; *drug efficacy; article; controlled study; double blind procedure; female; human; major clinical study; male; multicenter study; school child; preschool child; *vision; *spectacles; *myopia; spherical equivalent; *optics; *diffusion	NA	Explicit	NA	NA	USA	Industrial	Myopia	Test 1(Spectacle lens with applied diffusers with 0.365mm spacing (DOT 0.2)) vs Test 2 (spectacle lens with microscopic diffusers of 0.240mm at higher density)	Standard single vision spectacles	A+A & B+B & C+C
WHJPB3J2	journalArticle	2022	Chan H.H.L.; Choi K.Y.; Ng A.L.K.; Choy B.N.K.; Chan J.C.H.; Chan S.S.H.; Li S.Z.C.; Yu W.Y.	Efficacy of 0.01% atropine for myopia control in a randomized, placebo-controlled trial depends on baseline electroretinal response	Scientific reports	NA	["2045-2322 (electronic)", "2045-2322"]	10.1038/s41598-022-15686-6	NA	This study aimed to evaluate the efficacy of 18-month 0.01% atropine in 61 myopic children (aged 7-10) and the relationship with central retinal response (by multifocal electroretinogram [mfERG]) in a double-masked randomized placebo-controlled clinical trial. Global-flash mfERG was measured at baseline, while cycloplegic spherical equivalent refraction (SER) and axial length (AL) were measured a…	2022	45248.5341435185	45248.534143518496	NA	11588	NA	1	12	NA	NA	NA	NA	NA	NA	NA	NA	NA	English	NA	Medical	Paediatrics	rayyan-602178943	NA	NA	NA	NA	NA	NA	child; Myopia; randomized controlled trial; controlled study; human; eye drops; Atropine; eye axis length; disease exacerbation; vision test; eye refraction; Atropine Derivatives; *atropine; *myopia/dt [Drug Therapy]	NA	Explicit	NA	NA	Hong Kong	Academic and Governmental	Myopia	Topical 0.01% atropine (Aseptic Innovative Medicine Co. Ltd, Taiwan)	Placebo (0.9% sodium chloride eyedrops)	A+A & B+B
NLYPSPS8	journalArticle	2022	Renzi-Hammond, Lisa M; Buch, John; Xu, Jie; Hammond, Billy R	The Influence of HEV-Filtering Contact Lenses on Behavioral Indices of Glare.	Eye & contact lens	NA	["1542-233X", "1542-2321"]	10.1097/ICL.0000000000000944	NA	OBJECTIVES: We assessed the effects of a HEV-filtering contact lens on positive dysphotopsia (halos and starbursts) and a behavioral index of scatter measured using two-point light thresholds. These effects were assessed by direct comparison to a clear (i.e., non-HEV filtering) contact lens tested in the fellow eye., METHODS: Sixty-one subjects were randomized and fit with study lenses and 58 sub…	2022	45248.5341435185	45248.534143518496	NA	509-515	NA	12	48	NA	NA	NA	NA	NA	NA	NA	NA	NA	NA	NA	Medical	Cornea	rayyan-602179026	NA	NA	NA	NA	NA	NA	Humans; Vision Disorders; *Contact Lenses; *Glare	NA	Explicit	NA	NA	USA	Industrial	Positive Dysphotopsia	Senofilcon-A prototype test len (contains HEV filter)	Senofilcon-A lens without HEV filter	A+B
TKUYFVUH	journalArticle	2022	Pamulapati, Saagar V; Saeed, Jordan M; Pompey, Nichole; Gomez, Kayeromi D; Vakharia, Mitul R	Randomized Controlled Trial of Intraocular Lens Orientation for Dysphotopsia.	American journal of ophthalmology	NA	["1879-1891", "0002-9394"]	10.1016/j.ajo.2022.06.018	NA	PURPOSE: To evaluate whether orientation of the optic-haptic junction of an intraocular lens (IOL) during cataract surgery could decrease the incidence and/or severity of positive and negative dysphotopsia., DESIGN: Prospective, randomized controlled trial., METHODS: A total of 163 patients (326 eyes) in a private practice scheduled to have bilateral implantation of a Tecnis monofocal IOL (ZCB00)…	2022	45248.5341435185	45248.534143518496	NA	28-33	NA	3	243	NA	NA	NA	NA	NA	NA	NA	NA	NA	NA	NA	Surgical	Cataract	rayyan-602179199	NA	NA	NA	NA	NA	NA	Humans; Random Allocation; Prospective Studies; Prosthesis Design; Vision Disorders/et [Etiology]; *Lenses, Intraocular; *Phacoemulsification; Lens Implantation, Intraocular/ae [Adverse Effects]; Lenses, Intraocular/ae [Adverse Effects]; Phacoemulsification/ae [Adverse Effects]; Pseudophakia/co [Complications]	NA	Explicit	NA	NA	USA	None	Positive Dysphotopsia, Negative Dysphotopsia	Alignment of IOL optic-haptic junction horizontally vs inferonasally vs superonasally during IOL implantation in cataract surgery (Tecnis monofocal ZCB00 1-piece hydrophobic acrylic intraocular lens with a 360¬∞ square posterior edge (Johnson & Johnson Vision)	Alignment of IOL optic-haptic junction vertically during IOL implantation in cataract surgery (Tecnis monofocal ZCB00 1-piece hydrophobic acrylic intraocular lens with a 360¬∞ square posterior edge (Johnson & Johnson Vision)	A+A & B+B & C+C & D+D
STS8IKGG	journalArticle	2022	Dong, Ruilan; Zhang, Yu; Yuan, Yifei; Liu, Yan; Wang, Yuexin; Chen, Yueguo	A prospective randomized self-controlled study of LASIK combined with accelerated cross-linking for high myopia in Chinese: 24-month follow-up.	BMC ophthalmology	NA	["1471-2415", "1471-2415"]	10.1186/s12886-022-02491-y	NA	BACKGROUND: To assess the visual and refractive outcomes of femtosecond laser-assisted in situ keratomileusis (FS-LASIK) concurrent with accelerated cross-linking (LASIK Xtra) compared with conventional FS-LASIK (convLASIK) for high myopia in Chinese individuals., METHODS: In this prospective, randomized, fellow-eye comparison study, 25 patients with high myopia were treated randomly with LASIK X…	2022	45248.5341435185	45248.534143518496	NA	280	NA	1	22	NA	NA	NA	NA	NA	NA	NA	NA	NA	NA	NA	Surgical	Cornea	rayyan-602179214	NA	NA	NA	NA	NA	NA	Humans; Follow-Up Studies; Treatment Outcome; Prospective Studies; China; Refraction, Ocular; Myopia; *Myopia; Myopia/di [Diagnosis]; *Keratomileusis, Laser In Situ; Lasers, Excimer/tu [Therapeutic Use]	NA	Explicit	NA	NA	China	Academic	High myopia, myopic astigmatism	Femotsecond laser-assisted in situ keratomileusis (FS-LASIK) concurent with accelerated cross linking (LASIK Xtra)	Conventional FS-LASIK (convLASIK)	A+B
CG7K2TKL	journalArticle	2022	Walters, Thomas R; Kothe, Angela C; Boyer, Jose L; Usner, Dale W; Lopez, Krisol; Duquesroix, Brigitte; Fechtner, Robert D; Navratil, Tomas	A Randomized, Controlled Comparison of NCX 470 (0.021%, 0.042%, and 0.065%) and Latanoprost 0.005% in Patients With Open-angle Glaucoma or Ocular Hypertension: The Dolomites Study.	Journal of glaucoma	NA	["1536-481X", "1057-0829"]	10.1097/IJG.0000000000002030	NA	PRCIS: NCX 470 0.042% and 0.065% were statistically superior in intraocular pressure (IOP) lowering to latanoprost 0.005%, and NCX 470 0.021% was noninferior. All NCX 470 concentrations were safe and well tolerated., PURPOSE: The purpose of this study was to compare varying concentrations of NCX 470 (a nitric oxide-donating bimatoprost) to latanoprost in a dose-response safety and efficacy trial.…	2022	45248.5341550926	45248.534155092602	NA	382-391	NA	6	31	NA	NA	NA	NA	NA	NA	NA	NA	NA	NA	NA	Medical	Glaucoma	rayyan-602179284	NA	NA	NA	NA	NA	NA	Humans; Adult; Treatment Outcome; Double-Blind Method; Intraocular Pressure; Glaucoma; Ocular Hypertension; Antihypertensive Agents; Glaucoma, Open-Angle; Magnesium; *Glaucoma, Open-Angle; *Ocular Hypertension; Ocular Hypertension/dt [Drug Therapy]; Ophthalmic Solutions/tu [Therapeutic Use]; *Prostaglandins F, Synthetic; Calcium Carbonate; Glaucoma, Open-Angle/ci [Chemically Induced]; Glaucoma, O…	NA	Explicit	NA	NA	USA	Industrial	Open-angle glaucoma, ocular hypertension	Topical NCX 470 0.021% vs 0.042% vs 0.065%	Topical latanoprost 0.005%	A+A & B+B & C+C & D+D
TERVHQS8	journalArticle	2022	Elwehidy, Ahmed S; Bayoumi, Nader H L; Abd Elfattah, Dina; Hagras, Sherein M	Surgical Outcomes of Visco-Circumferential-Suture-Trabeculotomy Versus Rigid Probe Trabeculotomy in Primary Congenital Glaucoma: A 3-Year Randomized Controlled Study.	Journal of glaucoma	NA	["1536-481X", "1057-0829"]	10.1097/IJG.0000000000001944	NA	PURPOSE: The aim was to compare the long-term surgical outcomes of visco-circumferential-suture-trabeculotomy (VCST) and rigid probe viscotrabeculotomy (VT) in patients with primary congenital glaucoma (PCG)., PATIENTS AND METHODS: The study was conducted on 84 (47 right) eyes of 49 (32 males) children PCG to the pediatric ophthalmology unit of Mansoura Ophthalmic Center of Mansoura University, E…	2022	45248.5341550926	45248.534155092602	NA	48-53	NA	1	31	NA	NA	NA	NA	NA	NA	NA	NA	NA	NA	NA	Surgical	Paediatrics	rayyan-602179289	NA	NA	NA	NA	NA	NA	Humans; Male; Follow-Up Studies; Treatment Outcome; Retrospective Studies; Infant; Intraocular Pressure; Glaucoma; Sutures; Trabeculectomy; *Hydrophthalmos; *Trabeculectomy; Hydrophthalmos/su [Surgery]	NA	Explicit	NA	NA	Egypt	None	Primary congenital glaucoma	Visco-circumferential-tue-trabeculectomy (VCST)	Rigid probe viscotrabeculectomy (VT)	A+X & B+X & A+B
EBGV49Z4	journalArticle	2022	Sevik, Mehmet Orkun; Akkaya Turhan, Semra; Toker, Ebru	Clinical outcomes with a low add multifocal and an extended depth of focus intraocular lenses both implanted with mini-monovision.	Eye (London, England)	NA	["1476-5454", "0950-222X"]	10.1038/s41433-021-01600-3	NA	OBJECTIVES: To compare the visual acuity, contrast sensitivity (CS), spectacle needs, photic phenomena, and quality of life parameters of patients bilaterally implanted with a low add multifocal (MIOL) or an extended depth of focus (EDOF) intraocular lens (IOL), both with intended mini-monovision., METHODS: In this prospective, randomized, comparative study, patients were randomized to receive ei…	2022	45248.5341550926	45248.534155092602	NA	1168-1177	NA	6	36	NA	NA	NA	NA	NA	NA	NA	NA	NA	NA	NA	Surgical	Cataract	rayyan-602179310	NA	NA	NA	NA	NA	NA	Humans; Prospective Studies; Quality of Life; Refraction, Ocular; Prosthesis Design; *Lenses, Intraocular; Lens Implantation, Intraocular/mt [Methods]; *Phacoemulsification; Depth Perception; Vision, Monocular	NA	Explicit	NA	NA	Turkey	Academic	Cataracts	Extended-depth-of-focus (EDOF) contact lens in cataract surgery (Tecnis Symfony [ZXR00]; Johnson and Johnson Surgical Vision Inc., Jacksonville, Florida, USA) IOL (EDOF Group)	Low add bifocal lens (Tecnis ZKB00; Johnson and Johnson Surgical Vision Inc., Jacksonville, Florida, USA) IOL (MIOL Group)	A+A & B+B
NCWT2GNY	journalArticle	2022	Ale Magar, Jit B; Shah, Shaheen P; Webber, Ann; Sleep, Michael G; Dai, Shuan H	Optimised minus lens overcorrection for paediatric intermittent exotropia: A randomised clinical trial.	Clinical & experimental ophthalmology	NA	["1442-9071", "1442-6404"]	10.1111/ceo.14060	NA	BACKGROUND: Aim of this study was to evaluate the efficacy of a novel algorithm to customise overminus lens therapy in intermittent exotropia (IXT) based on clinical factors associated with control of the deviation., METHODS: Clinical parameters in IXT vary among individuals. Based on individual's physiological factors, an algorithm was developed. Children aged between 4 and 15 years with IXT wer…	2022	45248.5341666667	45248.534166666701	NA	407-419	NA	4	50	NA	NA	NA	Comment in: Clin Exp Ophthalmol. 2022 May;50(4):369-370 PMID: 35577550 [https://www.ncbi.nlm.nih.gov/pubmed/35577550]	NA	NA	NA	NA	NA	NA	NA	Medical	Strabismus	rayyan-602179419	NA	NA	NA	NA	NA	NA	Humans; Adolescent; Child; Child, Preschool; Chronic Disease; Eyeglasses; Refraction, Ocular; *Refractive Errors; Depth Perception/ph [Physiology]; *Exotropia; Exotropia/th [Therapy]	NA	Explicit	NA	NA	Australia	Academic	Intermittent exotropia	Overminus lens group (glasses with overminus correction for full time wear)	Observation group (given glasses only if their cycloplegic refraction exceeded by 1.00D hyperopia, ‚àí0.50D myopia and 0.50D astigmatism)	A+A & B+B
PT3THDBR	journalArticle	2022	He, Shengyu; Luo, Yiqi; Chen, Pei; Ye, Yiming; Zheng, Hua; Lan, Min; Zhuang, Jing; Yu, Keming	Prospective, Randomized, Contralateral Eye Comparison of Functional Optical Zone, and Visual Quality After SMILE and FS-LASIK for High Myopia.	Translational vision science & technology	NA	["2164-2591", "2164-2591"]	10.1167/tvst.11.2.13	NA	PURPOSE: To compare the functional optical zone (FOZ) and visual quality after small-incision lenticule extraction (SMILE) and femtosecond laser-assisted laser in situ keratomileusis (FS-LASIK) in correcting high myopia., METHODS: Ninety-two eyes of 46 high myopic patients with the same programmed optical zone (POZ) received SMILE in one eye and FS-LASIK in the contralateral eye. FOZ was calculat…	2022	45248.5341666667	45248.534166666701	NA	13	NA	2	11	NA	NA	NA	NA	NA	NA	NA	NA	NA	NA	NA	Surgical	Cornea	rayyan-602179433	NA	NA	NA	NA	NA	NA	Humans; Random Allocation; Prospective Studies; Visual Acuity; Myopia; Lasers, Excimer; *Myopia; *Astigmatism; *Keratomileusis, Laser In Situ; Myopia/su [Surgery]; *Corneal Wavefront Aberration; Astigmatism/su [Surgery]; Corneal Stroma/su [Surgery]; Corneal Wavefront Aberration/su [Surgery]; Keratomileusis, Laser In Situ/mt [Methods]	NA	Explicit	NA	NA	China	Governmental	High myopia	SMILE	FS-LASIK	A+B
XVAACTYT	journalArticle	2022	Sheoran, Khushboo; Arya, Sudesh K; Bansal, Rakesh K; Jinagal, Jitender; Jha, Ujjwal P	Surgically induced astigmatism and posterior corneal curvature changes following phacoemulsification.	Indian journal of ophthalmology	NA	["1998-3689", "0301-4738"]	10.4103/ijo.IJO_882_21	NA	PURPOSE: To primarily compare surgically induced astigmatism (SIA), total and posterior corneal curvature, pachymetry, and their stabilization after 2.2 and 2.8 mm clear corneal incision in phacoemulsification., METHODS: A randomized, prospective interventional study of 130 patients (130 eyes) of either sex having senile cataract (>40 years) divided randomly into two groups. The patients underwen…	2022	45248.5341666667	45248.534166666701	NA	406-412	NA	2	70	NA	NA	NA	NA	NA	NA	NA	NA	NA	NA	NA	Surgical	Cataract	rayyan-602179451	NA	NA	NA	NA	NA	NA	Humans; Prospective Studies; Phacoemulsification; Corneal Topography; *Astigmatism; Astigmatism/di [Diagnosis]; Cornea/su [Surgery]; *Phacoemulsification; Lens Implantation, Intraocular/ae [Adverse Effects]; Phacoemulsification/ae [Adverse Effects]; Astigmatism/su [Surgery]; Astigmatism/et [Etiology]	NA	Explicit	NA	NA	India	None	Senile cataracts	2.2mm clear corneal incision in phacoemulsification	2.8mm clear corneal incision in phacoemulsification	A+X & B+X
SNB4W3F3	journalArticle	2022	Lin, Fangyu; Mao, Xinjie; Ma, Lirong; Liu, Huiying	An investigation into the effects of ocular nebulization combined with meibomian gland massage on ocular surface status and corneal higher-order aberrations for the treatment of meibomian gland dysfunction.	Acta ophthalmologica	NA	["1755-3768", "1755-375X"]	10.1111/aos.14961	NA	PURPOSE: To evaluate ocular surface status and corneal higher-order aberrations after a new ocular nebulization therapy combined with meibomian gland massage for the treatment of meibomian gland dysfunction (MGD)., PATIENTS AND METHODS: This prospective randomized study involved 38 patients diagnosed with MGD. Subjects were classified into two groups: the nebulization and meibomian gland massage …	2022	45248.5341666667	45248.534166666701	NA	e681-e693	NA	3	100	NA	NA	NA	NA	NA	NA	NA	NA	NA	NA	NA	Medical	Cornea	rayyan-602179581	NA	NA	NA	NA	NA	NA	Humans; Prospective Studies; Ophthalmic Solutions; Tears; *Eyelid Diseases; *Meibomian Gland Dysfunction; Massage; Azithromycin; *Dry Eye Syndromes; Dry Eye Syndromes/di [Diagnosis]; Fluorescein; Digitalis Glycosides; Esculin; Eyelid Diseases/di [Diagnosis]; Meibomian Glands	NA	Explicit	NA	NA	China	None	Meibomian gland dysfunction, dry eye disease	Ocular nebulisation therapy [Integrated Medical System for Dry Eye (VGR-001A, Shanghai Mei Zhong, China)] (once weekly for 3 months) + meibomian gland massage	Artificial eye drops (esculin and digitalis glycoside) 4 times/day for 3 months	A+A & B+B
XRCYLV7W	journalArticle	2022	Chang, Daniel H; Janakiraman, Devi Priya; Smith, Pamela J; Buteyn, Anne; Domingo, Joy; Jones, Jason J; Christie, William C	Visual outcomes and safety of an extended depth-of-focus intraocular lens: results of a pivotal clinical trial.	Journal of cataract and refractive surgery	NA	["1873-4502", "0886-3350"]	10.1097/j.jcrs.0000000000000747	NA	PURPOSE: To compare the effectiveness and safety of the TECNIS Symfony intraocular lens (IOL; ZXR00) with the TECNIS 1-piece monofocal IOL (ZCB00)., SETTING: 15 sites in the United States., DESIGN: Prospective, randomized, patient-masked/evaluator-masked clinical trial., METHODS: Randomized participants received either the ZXR00 or ZCB00 IOL bilaterally. The 6-month postoperative outcomes include…	2022	45248.5341666667	45248.534166666701	NA	288-297	NA	3	48	NA	NA	NA	NA	NA	NA	NA	NA	NA	NA	NA	Surgical	Cataract	rayyan-602179587	NA	NA	NA	NA	NA	NA	Humans; Prospective Studies; Vision, Binocular; Patient Satisfaction; Lens Implantation, Intraocular; Refraction, Ocular; Prosthesis Design; *Lenses, Intraocular; *Phacoemulsification	NA	Explicit	NA	NA	USA	Industrial	Cataracts	TECNIS Symfony (ZXR00) extended depth of focus IOL (Johnson and Johnson Vision) in cataract surgery	TECNIS 1-piece monofocal (ZCB00) IOL in cataract surgery	A+A & B+B
R2XTFWSK	journalArticle	2022	Bao, Jinhua; Yang, Adeline; Huang, Yingying; Li, Xue; Pan, Yiguo; Ding, Chenglu; Lim, Ee Woon; Zheng, Jingwei; Spiegel, Daniel P; Drobe, Bjorn; Lu, Fan; Chen, Hao	One-year myopia control efficacy of spectacle lenses with aspherical lenslets.	The British journal of ophthalmology	NA	["1468-2079", "0007-1161"]	10.1136/bjophthalmol-2020-318367	NA	AIMS: To evaluate the 1-year efficacy of two new myopia control spectacle lenses with lenslets of different asphericity., METHODS: One hundred seventy schoolchildren aged 8-13 years with myopia of -0.75 D to -4.75 D were randomised to receive spectacle lenses with highly aspherical lenslets (HAL), spectacle lenses with slightly aspherical lenslets (SAL), or single-vision spectacle lenses (SVL). C…	2022	45248.5341666667	45248.534166666701	NA	1171-1176	NA	8	106	NA	NA	NA	NA	NA	NA	NA	NA	NA	NA	NA	Medical	Paediatrics	rayyan-602179616	NA	NA	NA	NA	NA	NA	Humans; Adolescent; Child; Disease Progression; Vision Tests; Eyeglasses; Refraction, Ocular; Myopia; *Myopia; Myopia/th [Therapy]; *Eyeglasses	NA	Explicit	NA	NA	China	Academic and Governmental	Myopia	Spectacle lens with highly aspherical lenslets (HAL) vs Spectacle lens with slightly aspherical lenslets (SAL)	Single-vision spectacle lenses (SVL)	A+A & B+B & C+C
S7RYYLNA	journalArticle	2022	Meyer J.; Fry C.; Turner A.; Razavi H.	Intravitreal dexamethasone versus bevacizumab in Aboriginal and Torres Strait Islander patients with diabetic macular oedema, the OASIS study (a randomised control trial)	Clinical and Experimental Ophthalmology	NA	1442-9071	10.1111/ceo.14010	NA	Background: Vision loss from diabetic macular oedema (DMO) is disproportionately high among Australian Aboriginal patients. Conventional treatments, including intravitreal bevacizumab 1.25 mg/0.05 mL (Avastin; Genentech, San Francisco, USA), require monthly injections, which are impractical for many Aboriginal patients. The longer acting intravitreal dexamethasone 0.7 mg implant (DEX-implant; Ozu…	2022	44922.7035648148	45248.534722222197	NA	829-830	NA	8	49	NA	NA	NA	52nd Annual Scientific Congress of the Royal Australian and New Zealand College of Ophthalmologists. Brisbane, QLD Australia.	NA	NA	NA	NA	NA	English	NA	Medical	Retina	NA	NA	NA	NA	NA	NA	http://ovidsp.ovid.com/ovidweb.cgi?T=JS&PAGE=reference&D=emexa&NEWS=N&AN=636669859	Adult; Female; Male; Incidence; Surgery; Macular Degeneration; Eye; Dexamethasone; California; surgery; Ophthalmic Solutions; child; Myopia; Randomized controlled trial; randomized controlled trial; clinical trial; Human; Clinical trial; Controlled study; Double blind procedure; Drug safety; Drug therapy; Major clinical study; Outcome assessment; Pharmacokinetics; Clinical article; Prospective st…	NA	Explicit	Both eyes were enrolled if they met the eligibility criteria for the study.	NA	Australia	Industrial	diabetic macular oedema	Intravitreal dexamethasone	Intravitreal bevacizumab	A+A & B+B & A+X & B+X & A+B
YMEI34HV	journalArticle	2022	Jhaveri, Chirag D.; Glassman, Adam R.; Ferris, Frederick L.; Liu, Danni; Maguire, Maureen G.; Allen, John B.; Baker, Carl W.; Browning, David; Cunningham, Matthew A.; Friedman, Scott M.; Jampol, Lee M.; Marcus, Dennis M.; Martin, Daniel F.; Preston, Carin M.; Stockdale, Cynthia R.; Sun, Jennifer K.; DRCR Retina Network	Aflibercept Monotherapy or Bevacizumab First for Diabetic Macular Edema	The New England Journal of Medicine	NA	1533-4406	10.1056/NEJMoa2204225	NA	BACKGROUND: In eyes with diabetic macular edema, the relative efficacy of administering aflibercept monotherapy as compared with bevacizumab first with a switch to aflibercept if the eye condition does not improve sufficiently (a form of step therapy) is unclear. METHODS: At 54 clinical sites, we randomly assigned eyes in adults who had diabetic macular edema involving the macular center and a vi…	44798	45087.6862731481	45248.534664351799	NA	692-703	NA	8	387	NA	NA	NA	NA	NA	NA	NA	NA	NA	eng	NA	Medical	Retina	NA	PubMed	NA	NA	NA	NA	http://www.ncbi.nlm.nih.gov/pubmed/35833805	Humans; Adult; Intravitreal Injections; Edema; Vascular Endothelial Growth Factor A; Recombinant Fusion Proteins/tu [Therapeutic Use]; *Diabetic Retinopathy; *Macular Edema; Diabetic Retinopathy/co [Complications]; Diabetic Retinopathy/dt [Drug Therapy]; Macular Edema/dt [Drug Therapy]; Macular Edema/et [Etiology]; Bevacizumab/tu [Therapeutic Use]; Receptors, Vascular Endothelial Growth Factor/tu…	Recombinant Fusion Proteins; Diabetic Retinopathy; Macular Edema; Diabetes Mellitus; Bevacizumab; Angiogenesis Inhibitors; Ranibizumab; Receptors, Vascular Endothelial Growth Factor	Explicit	A total of 312 eyes (in 270 adults) underwent randomization; 158 eyes were assigned to receive aflibercept monotherapy and 154 to receive bevacizumab first	NA	USA	Academic	Diabetic Macular Edema	Aflibercept Monotherapy	Bevacizumab	A+X & B+X & A+B
LIBNYJTF	journalArticle	2022	Bell, K; Korb, C; Butsch, C; Giers, BC; Beck, A; Strzalkowska, A; Ruckes, C; Klingberg, U; Pfeiffer, N; Lorenz, K	A Randomized, Double-Masked, Active-Controlled, Crossover Phase III Equivalence Study of Generic Dorzolamide 2% versus Innovator Trusopt¬Æ Eye Drop Solution in Subjects with Open-Angle Glaucoma or Ocular Hypertension	Journal of ophthalmology	NA	NA	10.1155/2022/5249922	https://www.cochranelibrary.com/central/doi/10.1002/central/CN-02428102/full	Background. The aim of this study was to demonstrate the equivalence of generic dorzolamide 2% eye drops solution versus the innovator formulation (Trusopt¬Æ eye drops solution) in patients with open‚Äêangle glaucoma or ocular hypertension. Methods. This prospective, monocentric, double‚Äêmasked, active‚Äêcontrolled crossover phase III study included 32 patients. After washout, patients were rand…	2022	45248.5333101852	45248.533310185201	NA	5249922	NA	NA	2022	NA	NA	NA	NA	NA	NA	NA	NA	NA	NA	NA	Medical	Glaucoma	rayyan-602175958	NA	NA	NA	NA	NA	NA	Adult; Female; Male; Ocular Hypertension; intraocular pressure; Ophthalmic Solutions; patient compliance; Randomized controlled trial; randomized controlled trial; screening; Human; Article; Clinical trial; Controlled study; Double blind procedure; Drug safety; Drug therapy; Clinical article; Prospective study; Crossover procedure; article; controlled study; double blind procedure; female; human;…	NA	Explicit	Both the eyes were treated with study medication during the study if the other eye required treatment as well, but the second eye was not used as the study eye	NA	Germany	Industrial	Open-Angle Glaucoma and Ocular Hypertension	Generic Dorzolamide 2% eye drop solution	Innovator Trusopt¬Æ Eye Drop Solution	A+X & B+X & A+A & B+B
KUG2VILT	journalArticle	2022	Razmjou, H; Peyman, A; Moshfeghi, S; Kateb, H; Naderan, M	A comparison between wavefront-optimized and wavefront-guided photorefractive keratectomy in patients with moderate-to-high astigmatism: a randomized clinical trial	Journal of current ophthalmology	NA	NA	10.4103/joco.joco_18_21	https://www.cochranelibrary.com/central/doi/10.1002/central/CN-02454832/full	Purpose: To compare clinical outcomes of wavefront‚Äêoptimized (WFO) and wavefront‚Äêguided (WFG) photorefractive keratectomy (PRK) in patients with moderate‚Äêto‚Äêhigh astigmatism. Methods: Patients with corneal cylinder above 2 diopters and myopic spherical equivalent were randomized into WFO or WFG PRK. Visual acuity (VA), refraction, contrast sensitivity, higher‚Äêorder aberrations (HOAs), a…	2022	45248.5333217593	45248.5333217593	NA	194‚Äê199	NA	2	34	NA	NA	NA	NA	NA	NA	NA	NA	NA	NA	NA	Surgical	Cornea	rayyan-602175961	NA	NA	NA	NA	NA	NA	Adult; Female; Male; Surgery; Visual acuity; visual acuity; myopia; Myopia; Randomized controlled trial; randomized controlled trial; Human; Article; Controlled study; Major clinical study; article; controlled study; female; human; major clinical study; male; steroid therapy; clinical outcome; postoperative period; comparative study; follow up; adult; slit lamp microscopy; contrast sensitivity; k…	NA	Explicit	The total number of 362 eyes from 181 patients was analyzed	NA	Iran	Academic	Astigmatism	wavefront-optimized (WFO) photorefractive keratectomy (PRK)	wavefront-guided (WFG) photorefractive keratectomy (PRK)	A+A & B+B
3J6LMI7S	journalArticle	2022	Rateb, M; Gad, AAM; Tohamy, D; Elmohamady, MN	A Prospective Comparative Study between Implantable Phakic Intraocular Contact Lens and Implantable Collamer Lens in Treatment of Myopia in Adults	Journal of ophthalmology	NA	NA	10.1155/2022/9212253	https://www.cochranelibrary.com/central/doi/10.1002/central/CN-02395418/full	Purpose. To compare implantable collamer lenses (ICLs) and acrylic implantable phakic contact lenses (IPCLs) in the treatment of myopia in adults, as regards refractive outcome and adverse effects. Methods. Prospective, randomized comparative study with phakic intraocular lenses (IOLs) was carried out for treatment of myopia. Patients were randomized into two groups: one for ICL and the other for…	2022	45248.5333217593	45248.5333217593	NA	NA	NA	NA	2022	NA	NA	NA	NA	NA	NA	NA	NA	NA	NA	NA	Surgical	Cornea	rayyan-602175968	NA	NA	NA	NA	NA	NA	Adult; Female; Male; Visual acuity; intraocular pressure; optical coherence tomography; treatment outcome; visual acuity; Myopia; Randomized controlled trial; randomized controlled trial; Human; Article; Controlled study; Major clinical study; Outcome assessment; Follow up; article; controlled study; female; human; major clinical study; male; prospective study; topical anesthesia; eye examination…	NA	Explicit	Sixty eyes of sixty patients	NA	Egypt	Academic	Myopia	Implantable Phakic Intraocular Contact Lens	Implantable Collamer Lens	A+X & B+X
F75WPYHT	journalArticle	2022	Shao, T; Li, H; Zhang, J; Wang, H; Liu, S; Long, K	Comparison of wavefront-optimized and corneal wavefront-guided transPRK for high-order aberrations (>0.35 Œºm) in myopia	Journal of cataract and refractive surgery	NA	NA	10.1097/j.jcrs.0000000000001012	https://www.cochranelibrary.com/central/doi/10.1002/central/CN-02426127/full	PURPOSE: To compare the clinical outcomes, mainly including contrast sensitivity and high‚Äêorder aberrations (HOAs), between wavefront‚Äêoptimized (WFO) and corneal wavefront‚Äêguided (CWFG) transepithelial photorefractive keratectomy (transPRK) for preoperative HOAs >0.35 Œºm. SETTING: Qingdao Eye Hospital of Shandong First Medical University, Qingdao, Shandong, China. DESIGN: Prospective rando…	2022	45248.5333217593	45248.5333217593	NA	1413‚Äê1418	NA	12	48	NA	NA	NA	NA	NA	NA	NA	NA	NA	NA	NA	Surgical	Cornea	rayyan-602175970	NA	NA	NA	NA	NA	NA	Adult; Female; Male; Surgery; treatment outcome; visual acuity; Myopia; Randomized controlled trial; randomized controlled trial; Human; Article; Controlled study; Major clinical study; Outcome assessment; Prospective study; controlled study; human; prospective study; drug therapy; excimer laser; keratometry; Astigmatism; *myopia; eye refraction; Contrast sensitivity; Cornea disease; *photorefrac…	NA	Explicit	71 patients (71 eyes) who underwent transPRK were selected	NA	Portugal	Academic	Cataract	Lenses - FineVision Pod FT toric IOL (PhysIOL)	Lenses - AcrySof IQ PanOptix toric IOL (Alcon)	A+X & B+X
Q7H5JSX8	journalArticle	2022	Buckhurst, PJ; Lau, G; Williams, JI; Packer, M	Efficacy of a One-Piece Aberration Neutral Hydrophobic Acrylic Toric Intraocular Lens	Clinical ophthalmology (Auckland, N.Z.)	NA	NA	10.2147/OPTH.S386551	https://www.cochranelibrary.com/central/doi/10.1002/central/CN-02496064/full	Purpose: To assess the refractive outcomes, intraocular centration and rotational stability of the enVista toric intraocular lens (IOL). Patients and Methods: This study was a prospective, multi‚Äêcentre, double‚Äêmasked, partially randomized and partially controlled clinical trial. A total of 191 participants were implanted with toric IOL (1.25, 2.00, or 2.75D) or non‚Äêtoric IOL (control). The …	2022	45248.5333217593	45248.5333217593	NA	3763‚Äê3774	NA	NA	16	NA	NA	NA	NA	NA	NA	NA	NA	NA	NA	NA	Surgical	Cornea	rayyan-602175973	NA	NA	NA	NA	NA	NA	Adult; Female; Male; Vision; Visual acuity; visual acuity; Randomized controlled trial; randomized controlled trial; Human; cataract; Article; Clinical trial; Controlled study; Double blind procedure; Major clinical study; Prospective study; *drug efficacy; article; controlled study; double blind procedure; female; human; major clinical study; male; prospective study; postoperative period; therap…	NA	Explicit	A single eye was designated by the Investigator as the study eye for the purposes of the study	NA	UK & USA	Industrial	Astigmatism	toric IOL (1.25)	non-toric IOL (control)	A+X & B+X
STURLAXE	journalArticle	2022	Yamazaki, K; Yoneyama, J; Kimoto, R; Shibata, Y; Mimura, T	Prevention of Surgery-Induced Dry Eye by Diquafosol Eyedrops after Femtosecond Laser-Assisted Cataract Surgery	Journal of clinical medicine	NA	NA	10.3390/jcm11195757	https://www.cochranelibrary.com/central/doi/10.1002/central/CN-02474536/full	Purpose: To analyze the protective effects of diquafosol eyedrops on the ocular surface following femtosecond laser‚Äêassisted cataract surgery (FLACS). Design: A prospective, randomized contralateral study. Methods: Bilateral FLACS with a trifocal IOL (PanOptix) implantation was performed in 40 eyes in 20 patients (10 males, 10 females, average age 68.8 ¬± 6.3 years old). Patients received 3% di…	2022	45248.5333333333	45248.533333333296	NA	NA	NA	19	11	NA	NA	NA	NA	NA	NA	NA	NA	NA	NA	NA	Medical	Cataract	rayyan-602175982	NA	NA	NA	NA	NA	NA	Aged; Female; Male; Surgery; Vision; Cataract; Ophthalmic Solutions; Randomized controlled trial; randomized controlled trial; Prevention; Human; cataract; phacoemulsification; Article; Clinical trial; Controlled study; Drug therapy; Clinical article; Prospective study; article; controlled study; female; human; male; prospective study; clinical article; preoperative evaluation; laser surgery; pos…	NA	Explicit	40 eyes in 20 patients	NA	Japan	None	Cataract	Diquafosol Eyedrops	Physiological saline	A+B
AB2IH2LZ	journalArticle	2022	Wang, Y; Zhu, X; Xuan, Y; Wang, M; Zhou, X; Qu, X	Short-Term Effects of Atropine 0.01% on the Structure and Vasculature of the Choroid and Retina in Myopic Chinese Children	Ophthalmology and therapy	NA	NA	10.1007/s40123-022-00476-0	https://www.cochranelibrary.com/central/doi/10.1002/central/CN-02374440/full	Introduction: To explore the short‚Äêterm effects of atropine 0.01% on the structure and vasculature of the choroid and retina in myopic Chinese children. Methods: This study was a single‚Äêcenter randomized clinical trial. A total of 40 subjects with myopia < ‚àí 6.0 D were enrolled and randomized to receive atropine 0.01% once nightly with regular single‚Äêvision lenses or to simply wear regula…	2022	45248.5333333333	45248.533333333296	NA	833‚Äê856	NA	2	11	NA	NA	NA	NA	NA	NA	NA	NA	NA	NA	NA	Medical	Paediatrics	rayyan-602175998	NA	NA	NA	NA	NA	NA	Female; Male; Child; photoreceptor; Retina; Vision; intraocular pressure; hyperlipidemia; diabetic retinopathy; optical coherence tomography; child; visual acuity; myopia; adolescent; Randomized controlled trial; randomized controlled trial; Human; Article; Clinical trial; Controlled study; Drug therapy; Clinical article; Follow up; article; controlled study; female; human; male; clinical article…	NA	Explicit	Only the right eye of each subject was included in the analyses	NA	China	Governmental	Myopia	Atropine 0.01%	Control	A+A & X+X
EDVJ4ECG	journalArticle	2022	Waring, GO; Price, FW; Wirta, D; McCabe, C; Moshirfar, M; Guo, Q; Gore, A; Liu, H; Safyan, E; Robinson, MR	Safety and Efficacy of AGN-190584 in Individuals With Presbyopia: the GEMINI 1 Phase 3 Randomized Clinical Trial	JAMA ophthalmology	NA	NA	10.1001/jamaophthalmol.2022.0059	https://www.cochranelibrary.com/central/doi/10.1002/central/CN-02375984/full	Importance: AGN‚Äê190584 (Allergan, an AbbVie company) is an optimized topical formulation of pilocarpine hydrochloride, 1.25%, designed for managing presbyopia and enhanced with a proprietary vehicle. Objective: To evaluate the efficacy and safety of pilocarpine hydrochloride, 1.25%, in individuals with presbyopia. Design, Setting, and Participants: This vehicle‚Äêcontrolled, participant‚Äê and …	2022	45248.5333333333	45248.533333333296	NA	363‚Äê371	NA	4	140	NA	NA	NA	NA	NA	NA	NA	NA	NA	NA	NA	Medical	Cornea	rayyan-602176002	NA	NA	NA	NA	NA	NA	Humans; Adult; Female; Male; Treatment Outcome; United States; Visual Acuity; Visual acuity; Randomized controlled trial; Human; Article; Clinical trial; Controlled study; Drug safety; Drug therapy; Major clinical study; Outcome assessment; *drug tolerability; Phase 3 clinical trial; *presbyopia; Least square analysis; Drug formulation; Corrected distance visual acuity; Color Vision; Mesopic visi…	NA	Explicit	Pupil diameter of the nondominant eye (near vision) decreased	NA	USA	Industrial	Presbyopia	AGN-190584	AGN-190584 formulation vehicle	A+A & B+B
XEPX9M2A	journalArticle	2022	Tan, F; Yang, X; Fan, Y; Liao, Y	The Study of Short-Term Plastic Visual Perceptual Training Based on Virtual and Augmented Reality Technology in Amblyopia	Journal of ophthalmology	NA	NA	10.1155/2022/2826724	https://www.cochranelibrary.com/central/doi/10.1002/central/CN-02466572/full	Backgrounds. The treatment for amblyopia can have a substantial impact on quality of life. Conventional treatments for amblyopia have some limitations, then we try to explore a new and effective method to treat amblyopia. This study aimed to determine the potential effect of short‚Äêterm plastic visual perceptual training based on VR and AR platforms in amblyopic patients. Methods. All observers …	2022	45248.5333333333	45248.533333333296	NA	NA	NA	NA	2022	NA	NA	NA	NA	NA	NA	NA	NA	NA	NA	NA	Medical	Paediatrics	rayyan-602176028	NA	NA	NA	NA	NA	NA	Female; Male; Child; training; Stereoscopic vision; virtual reality; augmented reality; child; amblyopia; Randomized controlled trial; randomized controlled trial; vision; Human; Article; Controlled study; Major clinical study; article; controlled study; female; human; major clinical study; male; preschool child; stereoscopic vision; best corrected visual acuity; contrast sensitivity; Best correc…	NA	Explicit	A total of 145 amblyopic children were randomly assigned into 2 groups: VR group (71 patients) and AR group (74 patients). In the VR group, each subject underwent a 20‚Äêmin short‚Äêterm plastic visual perceptual training based on a VR platform, and in the AR group, based on an AR platform	NA	China	None	Amblyopia	Short-Term Plastic Visual Perceptual Training Based on Virtual Reality	Short-Term Plastic Visual Perceptual Training Based on Augmented Reality	A+A & B+B
9Q7LD3VN	journalArticle	2022	Tantipat, C; Kasetsuwan, N; Chotikkakamthorn, P; Pongpirul, K	Bevacizumab Eye Drops Vs. Intra-meibomian Gland Injection of Bevacizumab for Meibomian Gland Dysfunction-Associated Posterior Blepharitis	Frontiers in medicine	NA	NA	10.3389/fmed.2022.895418	https://www.cochranelibrary.com/central/doi/10.1002/central/CN-02421237/full	Aims: This study aimed to evaluate the efficacy and safety of bevacizumab eye drops compared with those of an intra‚Äêmeibomian gland (MG) injection of bevacizumab when performed in conjunction with standard lid hygiene in patients with meibomian gland dysfunction (MGD)‚Äêassociated posterior blepharitis. Methods: This prospective, open‚Äêlabel, observer‚Äêblinded randomized controlled trial incl…	2022	45248.5333449074	45248.533344907402	NA	NA	NA	NA	9	NA	NA	NA	NA	NA	NA	NA	NA	NA	NA	NA	Medical	Cornea	rayyan-602176089	NA	NA	NA	NA	NA	NA	Adult; Female; Male; Surgery; Ophthalmic Solutions; patient compliance; Randomized controlled trial; randomized controlled trial; conjunctiva; Human; Article; Clinical trial; Controlled study; Drug safety; Drug therapy; Major clinical study; Outcome assessment; Prospective study; Single blind procedure; Comparative effectiveness; Videorecording; article; controlled study; female; human; major cli…	NA	Explicit	60 eyes of 30 patients	NA	Thailand	Academic	Meibomian Gland Dysfunction-Associated Posterior Blepharitis	Bevacizumab Eye Drops	Intra-meibomian Gland Injection of Bevacizumab	A+A & B+B
SGNHIP4G	journalArticle	2022	Gil, MA; Varon, C; Cardona, G; Buil, JA	Far and Near Contrast Sensitivity and Quality of Vision with Six Presbyopia Correcting Intraocular Lenses	Journal of clinical medicine	NA	NA	10.3390/jcm11144150	https://www.cochranelibrary.com/central/doi/10.1002/central/CN-02469360/full	The objective of this prospective, randomized, double‚Äêmasked study was to compare the contrast sensitivity and quality of vision of patients bilaterally implanted with the following six different presbyopia correcting intraocular lenses (IOLs): SV25T0 (n = 19), ATLISA 809M (n = 18), ATLISA TRI 839MP (n = 19), ZKB00 (n = 20), ZLB00 (n = 20) and Symfony ZXR00 (n = 20). For comparison purposes, 36…	2022	45248.5333449074	45248.533344907402	NA	NA	NA	14	11	NA	NA	NA	NA	NA	NA	NA	NA	NA	NA	NA	Medical	Cornea	rayyan-602176116	NA	NA	NA	NA	NA	NA	Adult; Female; Male; Randomized controlled trial; randomized controlled trial; vision; Human; Article; Controlled study; Double blind procedure; Clinical article; Prospective study; article; controlled study; double blind procedure; female; human; major clinical study; male; prospective study; adult; surgical technique; aged; cataract extraction; contrast sensitivity; *vision; glare; illumination…	NA	Explicit	All patients received interventions in both eyes	NA	Spain	Governmental	Presbyopia	SVT250 Bifocal	ZKB00 Bifocal	A+A & B+B & C+C & D+D & E+E & F+F & G+G
5R8QMJEN	journalArticle	2022	Aicun, F; Junbo, R; Weiqun, W; Li, W; Junjie, Z; Bingxin, Z; Yong, L	A randomized controlled clinical study of 0.01% and 0.02% atropine eye drops on myopia development in adolescents	Zhonghua shiyan yanke zazhi/chinese journal of experimental ophthalmology	NA	NA	10.3760/cma.j.cn115989-20190112-00007	https://www.cochranelibrary.com/central/doi/10.1002/central/CN-02414813/full	To compare the clinical efficacy and safety of 0.01% and 0.02% atropine eye drops on myopia development in adolescents. Methods A randomized controlled double‚Äêblind study was carried out. Two hundred and eighty myopic adolescents ( 280 eyes) with spherical equivalent ( SE) from ‚Äê1.25 to ‚Äê6.0 D were enrolled in The First Affiliated Hospital of Zhengzhou University from June 2016 to June 2017…	2022	45248.5333680556	45248.5333680556	NA	253‚Äê259	NA	3	40	NA	NA	NA	NA	NA	NA	NA	NA	NA	NA	NA	Medical	Paediatrics	rayyan-602176182	NA	NA	NA	NA	NA	NA	Adolescent; Female; Male; Incidence; Vision; Photophobia; Ophthalmic Solutions; data analysis; Myopia; adolescent; Randomized controlled trial; randomized controlled trial; Informed consent; Human; Article; Clinical trial; Controlled study; Double blind procedure; Drug therapy; Major clinical study; Follow up; article; controlled study; double blind procedure; human; major clinical study; compara…	NA	Explicit	138 cases, 138 eyes	NA	China	NA	myopia	0.01% atropine eye drops	0.02% atropine eye drops	A+X & B+X
94UIJWXH	journalArticle	2022	Wang, X-B; Wu, G-J; Liu, C	Efficacy of Dexamethasone intravitreal implant combined with anti-VEGF drug in the treatment of retinal vein occlusion	International eye science	NA	NA	10.3980/j.issn.1672-5123.2022.10.24	https://www.cochranelibrary.com/central/doi/10.1002/central/CN-02470580/full	‚Ä¢ AIM: To compare the efficacy and safety of dexamethasone intravitreal implant combined with anti ‚Äê VEGF drug and anti ‚Äê VEGF drug monotherapy in the treatment of macular edema secondary to retinal vein occlusion(RVO‚Äê ME) . ‚Ä¢METHODS: A total of 133 patients (133 eyes) diagnosed with central retinal vein occlusion (CRVO) or branch vein occlusion (BRVO) secondary to macular edema in the …	2022	45248.5333796296	45248.533379629604	NA	1717‚Äê1721	NA	10	22	NA	NA	NA	NA	NA	NA	NA	NA	NA	NA	NA	Medical	Retina	rayyan-602176207	NA	NA	NA	NA	NA	NA	Adult; Female; Male; Incidence; Surgery; Cataract; Vascular Endothelial Growth Factor A; Randomized controlled trial; randomized controlled trial; Human; Article; Controlled study; Drug safety; Drug therapy; Major clinical study; Follow up; Comparative effectiveness; article; controlled study; human; major clinical study; comparative effectiveness; drug safety; follow up; adult; Intraocular press…	NA	Explicit	A total of 133 patients (133 eyes)	NA	China	NA	macular edema secondary to retinal vein occlusion	Conbercept once a month for 3 months	intravitreal injection of dexamethasone once	A+X & B+X
95S23GTK	journalArticle	2022	da Cruz, NFS; Polizelli, MU; Muralha, FP; de Morais, CNL; Junior, OMS; Maia, M; Melo, GB; Farah, ME	Ocular inflammation after agitation of siliconized and silicone oil-free syringes: a randomized, double-blind, controlled clinical trial	International journal of retina and vitreous	NA	NA	10.1186/s40942-022-00387-z	https://www.cochranelibrary.com/central/doi/10.1002/central/CN-02413473/full	Background: Noninfectious endophthalmitis may be misdiagnosed, leading to serious clinical implications. So far, its causative factors remain unknown. Therefore, this study assessed the role of silicone oil and syringe agitation in the development of inflammation after intravitreal injection of aflibercept. Methods: A randomized, double‚Äêblind, controlled clinical trial included subjects with an…	2022	45248.5333796296	45248.533379629604	NA	41	NA	1	8	NA	NA	NA	NA	NA	NA	NA	NA	NA	NA	NA	Medical	Retina	rayyan-602176214	NA	NA	NA	NA	NA	NA	Adult; Female; Male; Pain; Inflammation; diabetic retinopathy; Randomized controlled trial; randomized controlled trial; Health care personnel; Vitrectomy; Human; Article; Clinical trial; Controlled study; Double blind procedure; Side effect; Clinical article; Adverse drug reaction; article; controlled study; double blind procedure; female; human; male; clinical article; vitrectomy; anterior eye …	NA	Explicit	10 eyes of 10 patients	NA	Brazil	None	development of inflammation after intravitreal injection of aflibercept	previously agitated syringe of aflibercept by flicking with either a siliconized or silicone oil-free syringe	aflibercept injection without agitation	A+X & B+X & C+X & D+X
UUTA4R3Z	journalArticle	2022	Nawar, AE	Modified Microneedle for Suprachoroidal Injection of Triamcinolone Acetonide Combined with Intravitreal Injection of Ranibizumab in Branch Retinal Vein Occlusion Patients	Clinical ophthalmology (Auckland, N.Z.)	NA	NA	10.2147/OPTH.S361636	https://www.cochranelibrary.com/central/doi/10.1002/central/CN-02396944/full	Purpose: The present study evaluated the efficacy of combined suprachoroidal injection of triamcinolone acetonide (TA) using a modified microneedle with intravitreal injection of ranibizumab in branch retinal vein occlusion (BRVO) patients. Patients and methods: This is a prospective randomised interventional study that was conducted on 60 eyes of 60 patients with non ischemic BRVO. Patients were…	2022	45248.5333912037	45248.533391203702	NA	1139‚Äê1151	NA	NA	16	NA	NA	NA	NA	NA	NA	NA	NA	NA	NA	NA	Medical	Retina	rayyan-602176238	NA	NA	NA	NA	NA	NA	Adult; Female; Male; intraocular pressure; Randomized controlled trial; randomized controlled trial; Human; Article; Clinical trial; Controlled study; Drug therapy; Major clinical study; Side effect; Prospective study; Comparative effectiveness; article; controlled study; female; human; major clinical study; male; prospective study; eye examination; drug efficacy; adult; treatment duration; eye f…	NA	Explicit	This is a prospective randomised interventional study that was conducted on 60 eyes of 60 patients¬†	NA	Egypt	None	Branch Retinal Vein Occlusion	intravitreal injection of 0.05 mL (0.5 mg) of ranibizumab	baseline combined intravitreal injection of 0.05 mL (0.5 mg) of ranibizumab and suprachoroidal injection of triamcinolone acetonide (4mg/0.1mL)	A+X & B+X
M3P8XU47	journalArticle	2022	Agrawal, S; Gupta, S; Gupta, N; Vanathi, M; Tandon, R	Efficacy of hypertonic saline in treatment of corneal edema: a randomized crossover trial	Armed Forces medical journal, India	NA	NA	10.1016/j.mjafi.2022.06.014	https://www.cochranelibrary.com/central/doi/10.1002/central/CN-02455162/full	Background: To determine the efficacy of sodium chloride (NaCl) 5% drops in comparison to 6% ointment and study tear Osmolarity as an objective measure correlating with clinical findings in the treatment of corneal edema. Methods: This is a prospective, randomized, interventional, open‚Äêlabel, crossover study of 40 eyes of 40 patients with corneal edema due to Bullous keratopathy and Fuchs endot…	2022	45248.5333912037	45248.533391203702	NA	NA	NA	NA	NA	NA	NA	NA	NA	NA	NA	NA	NA	NA	NA	NA	Medical	Cornea	rayyan-602176239	NA	NA	NA	NA	NA	NA	Adult; Female; Male; eye; Eye; Edema; Randomized controlled trial; randomized controlled trial; clinical trial; Human; Article; Clinical trial; Controlled study; Drug therapy; Side effect; Clinical article; Prospective study; Randomization; Crossover procedure; article; controlled study; female; human; male; prospective study; clinical article; drug therapy; side effect; adult; crossover procedur…	NA	Explicit	study of 40 eyes of 40 patients	NA	India	NA	corneal edema	NaCl 5% drops	NaCl 6% ointment	A+X & B+X
9UWZD9PH	journalArticle	2022	Hovanesian, JA; Keyser, A; Berdy, G; Sorensen, R	The DEPOT Study (Dry Eye Prescription Options for Therapy): assessing the Efficacy and Safety of OTX-DED (Dexamethasone Ophthalmic Insert 0.3 mg) for Intracanalicular Use Compared with Loteprednol Suspension for the Treatment of Episodic Dry Eye	Clinical ophthalmology (Auckland, N.Z.)	NA	NA	10.2147/OPTH.S387111	https://www.cochranelibrary.com/central/doi/10.1002/central/CN-02499752/full	Purpose: To compare OTX‚ÄêDED, an investigational dexamethasone intracanalicular insert, to loteprednol 0.5% suspension applied QID for 28 days as treatments for acute exacerbations of dry eye disease in terms of patient symptoms, corneal staining, tear breakup time (TBUT), and ocular redness. Methods: Fifty patients with an acute exacerbation of dry eye with at least grade 1 corneal staining wer…	2022	45248.5334027778	45248.533402777801	NA	3841‚Äê3849	NA	NA	16	NA	NA	NA	NA	NA	NA	NA	NA	NA	NA	NA	Medical	Cornea	rayyan-602176245	NA	NA	NA	NA	NA	NA	Adult; Female; Male; intraocular pressure; treatment outcome; Randomized controlled trial; randomized controlled trial; Human; Article; Controlled study; Drug therapy; Clinical article; *drug safety; *drug efficacy; article; controlled study; female; human; male; prospective study; clinical article; comparative effectiveness; scoring system; drug efficacy; drug safety; retrospective study; multic…	NA	Explicit	only one eye of each patient was included in the study data collection	NA	USA	Industrial	Episodic Dry Eye	OTX-DED, an investigational dexamethasone intracanalicular insert	loteprednol 0.5% suspension applied QID for 28 days	A+X & B+X
KQXNVXYA	journalArticle	2022	Zhong, Y; Fang, X; Wang, X; Lin, Y-A; Wu, H; Li, C	Effects of Sodium Hyaluronate Eye Drops With or Without Preservatives on Ocular Surface Bacterial Microbiota	Frontiers in medicine	NA	NA	10.3389/fmed.2022.793565	https://www.cochranelibrary.com/central/doi/10.1002/central/CN-02376107/full	Purpose: This study aimed to determine the composition and diversity of bacterial communities on the ocular surface before and after the intervention with sodium hyaluronate eye drops (with or without preservatives) using 16S rRNA gene amplicon sequencing. Methods: Sixteen healthy adults were randomly divided into two groups and treated with sodium hyaluronate eye drops with or without preservati…	2022	45248.5334027778	45248.533402777801	NA	NA	NA	NA	9	NA	NA	NA	NA	NA	NA	NA	NA	NA	NA	NA	Medical	Cornea	rayyan-602176249	NA	NA	NA	NA	NA	NA	Adult; Female; Male; eye; Eye; Ophthalmic Solutions; Randomized controlled trial; randomized controlled trial; Human; Article; Controlled study; Drug therapy; Clinical article; article; controlled study; female; human; male; clinical article; adult; clinical feature; drug effect; gene sequence; demographics; Human experiment; Nonhuman; Drug combination; *amplicon; *bacterial flora; *microbiome; a…	NA	Explicit	The individuals used the same artificial tears in both eyes	NA	China	Governmental	No Condition of Interest	sodium hyaluronate eye drops with preservatives for 2 weeks	sodium hyaluronate eye drops without preservatives for 2 weeks	A+A & B+B
5DRJY4KA	journalArticle	2022	Wesley, G; Giedd, B; Hines, B; Bickle, K; Pearson, C; Lorentz, H	Safety and Efficacy of a New Water Gradient Biomimetic Monthly Replacement Spherical Contact Lens Material (Lehfilcon A)	Clinical ophthalmology (Auckland, N.Z.)	NA	NA	10.2147/OPTH.S362926	https://www.cochranelibrary.com/central/doi/10.1002/central/CN-02459244/full	Purpose: The objective of this study was to evaluate the safety and performance of the investigational lens, lehfilcon A, when worn in a daily wear modality and replaced monthly as compared to the commercially available comfilcon A contact lens. Methods: This was a multicenter, prospective, controlled, double‚Äêmasked, randomized, parallel‚Äêgroup clinical study with bilateral lens wear for 3 mon…	2022	45248.5334027778	45248.533402777801	NA	2873‚Äê2884	NA	NA	16	NA	NA	NA	NA	NA	NA	NA	NA	NA	NA	NA	Medical	Cornea	rayyan-602176271	NA	NA	NA	NA	NA	NA	Adult; Female; Male; Eye; visual acuity; Randomized controlled trial; randomized controlled trial; Human; Article; Controlled study; Double blind procedure; Drug safety; Major clinical study; Follow up; Prospective study; Multicenter study; Parallel design; article; clinical effectiveness; controlled study; double blind procedure; female; human; male; prospective study; follow up; multicenter stu…	NA	Explicit	119 subjects (238 eyes) were enrolled	NA	USA	Industrial	No Condition of Interest	test lehfilcon A	control comfilcon A	A+A & B+B
EZNUAXUX	journalArticle	2022	Chen, M; Ke, B; Zou, J; Gong, L; Wang, Y; Zhang, C; Xu, J; Wei, A; Hong, J	Combination Therapy of 0.1% Fluorometholone and 0.05% Azelastine in Eyes with Severe Allergic Conjunctival Diseases: a Randomized Controlled Trial	Journal of clinical medicine	NA	NA	10.3390/jcm11133877	https://www.cochranelibrary.com/central/doi/10.1002/central/CN-02421255/full	This study sought to evaluate the efficacy of the isolated use of fluorometholone compared with the combined use of azelastine and fluorometholone for the treatment of severe allergic conjunctival disease (ACD). One hundred and eleven patients with severe ACD were randomized into two groups: one treated with topical 0.1% fluorometholone combined with 0.05% azelastine and the other with 0.1% fluor…	2022	45248.5334143518	45248.533414351798	NA	NA	NA	13	11	NA	NA	NA	NA	NA	NA	NA	NA	NA	NA	NA	Medical	Cornea	rayyan-602176284	NA	NA	NA	NA	NA	NA	Adult; Female; Male; intraocular pressure; visual acuity; adolescent; Randomized controlled trial; randomized controlled trial; clinical trial; Human; Article; Clinical trial; Controlled study; Drug therapy; Major clinical study; Comparative effectiveness; article; controlled study; female; human; major clinical study; male; prospective study; comparative effectiveness; follow up; adult; young ad…	NA	Explicit	The eyes with the worst total signs values were chosen as the study eyes. The right eye was enrolled with identical sign scores in both eyes	NA	China	Academic and Governmental	Severe Allergic Conjunctival Diseases	topical 0.1% fluorometholone combined with 0.05% azelastine	0.1% fluorometholone alone	A+A & B+B
K29D6SWF	journalArticle	2022	Pepose, J; Brigell, M; Lazar, E; Heisel, C; Yousif, J; Rahmani, K; Kolli, A; Hwang, M; Mitrano, C; Lazar, A; et al.	A randomized phase 2 clinical trial of phentolamine mesylate eye drops in patients with severe night vision disturbances	BMC ophthalmology	NA	NA	10.1186/s12886-022-02621-6	https://www.cochranelibrary.com/central/doi/10.1002/central/CN-02469991/full	PURPOSE: Dim light vision disturbances (DLD) comprise a wide range of symptoms affecting the quality of vision at low illumination including glare, halos, and starbursts. This exploratory study investigated 1.0% phentolamine mesylate ophthalmic solution (PMOS) as a treatment to improve vision and image quality for patients with DLD. METHODS: In this placebo‚Äêcontrolled, randomized, double‚Äêmask…	2022	45248.5334259259	45248.533425925903	NA	402	NA	1	22	NA	NA	NA	NA	NA	NA	NA	NA	NA	NA	NA	Medical	Neurology	rayyan-602176364	NA	NA	NA	NA	NA	NA	Humans; Adult; Female; Male; Middle Aged; Mesylates; Ophthalmic Solutions; Night Blindness; Night Vision; Contrast Sensitivity; Glare; Phentolamine; Hyperemia; Phentolamine [therapeutic use]; Vision Disorders [drug therapy]	NA	Explicit	Patients in the placebo group received one drop of polyquad lubricant eye drop (Tears Naturale II‚ìá,¬†Alcon, Fort Worth, TX) in each eye	NA	USA	Industrial	severe night vision disturbances	one dose of PMOS	placebo	A+A & B+B
PXS2Z68Z	journalArticle	2022	Gao R.; Liu J.; Zhu F.; Yang J.; Xu E.; Xu X.	Comparison of the efficacy of conbercept and intravitreal dexamethasone implant Ozurdex in the treatment of diabetic macular edema	Chinese Journal of Experimental Ophthalmology	NA	2095-0160	10.3760/cma.j.cnll5989-20200225-00108	https://cjeo-journal.org/category/2022/2022-no-07/	Objective To compare the efficacy and safety of intravitreal injection of anti-vascular endothelial growth factor drug conbercept and intravitreal dexamethasone implant Ozurdex in the treatment of diabetic macular edema (DME). Methods A randomized controlled clinical study was performed.Thirty-six DME patients (36 eyes) were enrolled in Weifang Eye Hospital from March 2018 to June 2019.The patien…	2022	45248.5334259259	45248.533425925903	NA	658-663	NA	7	40	NA	NA	NA	NA	NA	NA	NA	NA	NA	Chinese	NA	Medical	Retina	rayyan-602176408	NA	NA	NA	NA	NA	NA	Dexamethasone; intraocular pressure; Edema; optical coherence tomography; randomized controlled trial; article; controlled study; human; clinical article; comparative effectiveness; drug efficacy; drug safety; follow up; best corrected visual acuity; visual acuity chart; *dexamethasone/dt [Drug Therapy]; *dexamethasone/vi [Intravitreal Drug Administration]; oculoplethysmography; *diabetic macular…	NA	Explicit	Thirty-six DME patients (36 eyes) were enrolled	NA	China	NA	diabetic macular edema	Ozurdex injection once, which was maintained for 6 months	conbercept injection once a month for 3 times	A+X & B+X
7CUZQJIU	journalArticle	2022	Tawfik G.M.; Shahein E.A.; Dabour S.A.; Hassanein D.; Elshewy A.M. AO - Tawfik, Ghada Mahmoud; ORCID: https://orcid.org/0000-0003-2228-6452	Comparison of intravitreal injection of ranibizumab versus bevacizumab for treatment of type 1 and aggressive retinopathy of prematurity in rural Egypt. A randomized clinical trial	BMJ Open Ophthalmology	NA	["2397-3269 (electronic)", "2397-3269"]	10.1136/bmjophth-2022-001173	https://bmjophth.bmj.com/	Objective The objective of this study is to evaluate the efficacy of intravitreal ranibizumab (IVR) monotherapy compared with intravitreal bevacizumab (IVB) monotherapy for treatment of type 1 and aggressive retinopathy of prematurity (ROP) in rural Egypt. Methods 36 eyes of 18 infants with bilateral aggressive or type 1 ROP were recruited between September 2020 and September 2022. Mean follow-up…	2022	45248.5334375	45248.533437500002	NA	e001173	NA	1	7	NA	NA	NA	NA	NA	NA	NA	NA	NA	English	NA	Medical	Paediatrics	rayyan-602176440	NA	NA	NA	NA	NA	NA	Aggression; Retinopathy of Prematurity; randomized controlled trial; article; controlled study; female; human; infant; male; prospective study; prematurity; *retrolental fibroplasia/dt [Drug Therapy]; clinical article; neonatal intensive care unit; birth weight; drug efficacy; *retrolental fibroplasia/th [Therapy]; follow up; cerebral palsy; *bevacizumab/dt [Drug Therapy]; *bevacizumab/pv [Specia…	NA	Explicit	36 eyes of 18 infants	NA	Egypt	None	aggressive retinopathy of prematurity	ranibizumab	bevacizumab	A+A & B+B
3NCNTCP4	journalArticle	2022	Ghadamzadeh M.; Karimi F.; Ghasemi Moghaddam S.; Daneshvar R.	Anterior Chamber Angle Changes in Primary Angle-closure Glaucoma Following Phacoemulsification Versus Phacotrabeculectomy: A Prospective Randomized Clinical Trial	Journal of Glaucoma	NA	["1057-0829", "1536-481X"]	10.1097/IJG.0000000000001977	http://journals.lww.com/glaucomajournal	Precis: We used anterior segment optical coherence tomography to investigate anterior chamber angle in primary angle-closure glaucoma (PACG) eyes following phacoemulsification and phacotrabeculectomy. Angle widening was significantly greater after phacoemulsification up to 6 months after the surgery. Purpose(s): To compare anterior chamber angle following 2 common surgeries for PACG. Method(s): O…	2022	45248.5334375	45248.533437500002	NA	147-155	NA	3	31	NA	NA	NA	NA	NA	NA	NA	NA	NA	English	NA	Surgical	Glaucoma	rayyan-602176441	NA	NA	NA	NA	NA	NA	Glaucoma; Iran; Phacoemulsification; intraocular pressure; optical coherence tomography; randomized controlled trial; article; controlled study; female; human; male; prospective study; clinical article; comparative effectiveness; scoring system; single blind procedure; follow up; adult; surgical technique; *closed angle glaucoma/su [Surgery]; cohort analysis; middle aged; iris; best corrected vis…	NA	Explicit	52¬†eligible¬†subjects¬†were¬†randomly¬†assigned¬†to¬†phacoemulsification¬†("Phaco"¬†group,¬†25¬†eyes)¬†or¬†phacotrabeculectomy¬†("Combined"¬†group,¬†27¬†eyes)¬†surgeries	NA	USA	Academic	primary angle-closure glau- coma	phacoemulsification	phacotrabeculectomy	A+X & B+X
LE9KBERV	journalArticle	2022	Meng Z.; Chu X.; Zhang C.; Liu H.; Yang R.; Huang Y.; Zhao S.	Efficacy and Safety evaluation of a single thermal pulsation system treatment (Lipiflow) on meibomian gland dysfunction: a randomized controlled clinical trial	International ophthalmology	NA	["1573-2630 (electronic)", "1573-2630"]	10.1007/s10792-022-02516-x	NA	PURPOSE: Evaluate the efficacy and safety of LipiFlow thermal pulsation treatment system compared with lid massage combined warm compress in Chinese patients with meibomian gland dysfunction (MGD). METHOD(S): Patients (n=100 eyes, 50 subjects) diagnosed with MGD were recruited for this prospective, randomized, 3-month clinical trial. In Lipiflow group, patients (n=50 eyes) received a single LipiF…	2022	45248.5334490741	45248.533449074101	NA	NA	NA	NA	NA	NA	NA	NA	NA	NA	NA	NA	NA	NA	English	NA	Medical	Cornea	rayyan-602176473	NA	NA	NA	NA	NA	NA	intraocular pressure; randomized controlled trial; clinical trial; *drug safety; article; female; human; major clinical study; male; prospective study; adult; questionnaire; clinical evaluation; best corrected visual acuity; correlation analysis; thickness; *meibomian gland dysfunction; meibomian gland; fluorescein; massage; *dry eye; lipid; *thermal pulsation system; *warm compress; tear break-u…	NA	Explicit	n‚Äâ=‚Äâ100 eyes, 50 subjects	NA	China	Governmental	meibomian gland dysfunction	single LipiFlow¬Æ¬†thermal pulsation system treatment	warm compress daily for two weeks after an initial manual lid massage	A+A & B+B
2IZMCUJU	journalArticle	2022	Garcia-Marques J.V.; Macedo-De-Araujo R.J.; McAlinden C.; Faria-Ribeiro M.; Cervino A.; Gonzalez-Meijome J.M. AO - Garcia-Marques, Jose Vicente; ORCID: https://orcid.org/0000-0001-8938-5194 AO - Cervino, Alejandro; ORCID: https://orcid.org/0000-0001-8014-3279 AO - Macedo-De-Araujo, Rute Juliana; ORCID: https://orcid.org/0000-0003-3664-4273 AO - Faria-Ribeiro, Miguel; ORCID: https://orcid.org/0000…	Short-term tear film stability, optical quality and visual performance in two dual-focus contact lenses for myopia control with different optical designs	Ophthalmic & physiological optics : the journal of the British College of Ophthalmic Opticians (Optometrists)	NA	["1475-1313 (electronic)", "1475-1313"]	10.1111/opo.13024	NA	PURPOSE: To assess and compare short-term visual and optical quality and tear film stability between two dual-focus (DF) prototype myopia control contact lenses (CLs) having different inner zone diameters. METHOD(S): Twenty-eight myopic subjects were included in this randomised, double-masked crossover study. Refraction, best-corrected visual acuity (VA) and tear film stability were measured at b…	2022	45248.5334490741	45248.533449074101	NA	NA	NA	NA	NA	NA	NA	NA	NA	NA	NA	NA	NA	NA	English	NA	Medical	Cornea	rayyan-602176484	NA	NA	NA	NA	NA	NA	visual acuity; Myopia; randomized controlled trial; article; controlled study; double blind procedure; female; human; male; clinical article; adult; crossover procedure; questionnaire; comfort; Tears; stereoscopic vision; best corrected visual acuity; contrast sensitivity; *vision; mesopic vision; *myopia; normal value; pupil diameter; *multifocal contact lens; *tear film	NA	Explicit	Twenty-eight eyes from 28 subjects	NA	Spain and Portugal	Governmental	myopia	dual-focus (DF) 2.1‚Äâmm (S design) prototype myopia control contact lenses (CLs)¬†	dual-focus (DF) 4.0‚Äâmm (M design) prototype myopia control contact lenses (CLs)¬†	A+A & B+B
LW2WZ79N	journalArticle	2022	Hassan A.; Balal S.; Cook E.; Dehbi H.-M.; Pardhan S.; Bourne R.; Ahmad S.; Sharma A. AO - Balal, Shafi; ORCID: https://orcid.org/0000-0001-7683-2741 AO - Ahmad, Sajjad; ORCID: https://orcid.org/0000-0002-8336-4314	Finger-Prick Autologous Blood (FAB) Eye Drops for Dry Eye Disease: Single Masked Multi-Centre Randomised Controlled Trial	Clinical Ophthalmology	NA	["1177-5467", "1177-5483"]	10.2147/OPTH.S384586	https://www.dovepress.com/getfile.php?fileID=85834	Purpose: To investigate the quantitative and qualitative efficacy of finger-prick autologous blood (FAB) eye drops versus conventional medical therapy for the treatment of severe dry eye disease (DED). Method(s): Two centre, single masked, randomised controlled trial. Sixty patients in total were recruited with thirty patients (sixty eyes) treated with FAB eye drops four times per day in addition…	2022	45248.5334606481	45248.533460648097	NA	3973-3979	NA	NA	16	NA	NA	NA	NA	NA	NA	NA	NA	NA	English	NA	Medical	Cornea	rayyan-602176509	NA	NA	NA	NA	NA	NA	Eye Diseases; intraocular pressure; Ophthalmic Solutions; randomized controlled trial; article; controlled study; female; human; major clinical study; male; multicenter study; adult; *eye drops; Fingers; fluorescence; cyclosporine; *diagnostic test; fluorescein; *dry eye; doxycycline; acetylcysteine; *dry eye syndrome; *finger; *Finger-Prick Autologous Blood; 2 propanol; blood lancet; pilocarpine…	NA	Explicit	Sixty patients in total were recruited with thirty patients (sixty eyes) treated with FAB eye drops four times per day in addition to their conventional DED treatment, and thirty patients (fifty-eight eyes) served as control subjects on conventional treatment alone	NA	UK	Academic and Governmental	Dry Eye Disease	finger-prick autologous blood (FAB) eye drops	conventional medical therapy for the treatment of severe dry eye disease (DED)	A+A & B+B
ZSQTRCHH	journalArticle	2022	Dusek J.; Simkova E.; Fendrstatova E.; Sram R.J.; Kotouckova H.; Voracek J. AO - Dusek, Jiri; ORCID: https://orcid.org/0000-0003-1979-8422 AO - Sram, Radim J.; ORCID: https://orcid.org/0000-0002-2500-4572 AO - Kotouckova, Hana; ORCID: https://orcid.org/0000-0001-9673-9130 AO - Voracek, Jan; ORCID: https://orcid.org/0000-0003-0819-8106	Possibilities of Influencing Procedural Pain Associated with Premature Newborn Retinopathy Screening with Oral Clonidine	Children	NA	["2227-9067 (electronic)", "2227-9067"]	10.3390/children9111659	https://www.mdpi.com/journal/children	Background: The aim of our study was to compare the analgesic/sedative effects of various fundus-related procedural pain management strategies on the risk of retinopathy in premature infants. Method(s): This was a prospective comparative study involving a total of 94 neonates randomized to three groups meeting the criteria for at-risk neonates. Ophthalmologic screening was performed to evaluate t…	2022	45248.5334606481	45248.533460648097	NA	1659	NA	11	9	NA	NA	NA	NA	NA	NA	NA	NA	NA	English	NA	Medical	Paediatrics	rayyan-602176511	NA	NA	NA	NA	NA	NA	Clonidine; Infant, Newborn; analgesia; randomized controlled trial; *retrolental fibroplasia/di [Diagnosis]; article; controlled study; female; human; major clinical study; male; prematurity; *procedural pain/dt [Drug Therapy]; newborn; clinical outcome; phenylephrine/pv [Special Situation for Pharmacovigilance]; Neonatal Infant Pain Scale; *ophthalmoscopy; oxybuprocaine/dt [Drug Therapy]; oxybup…	NA	Explicit	Group B had a local anesthetic oxybuprocaine hydrochloride 0.4% introduced into both eyes immediately prior to the examination	NA	Czechia	Governmental	Premature Newborn Retinopathy	local anesthetic oxybuprocaine hydrochloride 0.4% introduced into both eyes	oral clonidine	A+A & X+X
Q87KVBEB	journalArticle	2022	Hovanesian J.A.; Donnenfeld E.D. AO - Hovanesian, John A.; ORCID: https://orcid.org/0000-0001-8060-8750	Intracameral dexamethasone 9% vs prednisolone acetate 1% in controlling postoperative pain and inflammation in patients undergoing cataract surgery	Journal of Cataract and Refractive Surgery	NA	["0886-3350", "1873-4502"]	10.1097/j.jcrs.0000000000000887	https://journals.lww.com/jcrs/pages/default.aspx	Purpose:To compare patient preferences of postoperative cataract surgery topical medication use between a 1-drop and a 3-drop regimen. Setting(s):Two private cataract surgery centers. Design(s):Open-label randomized self-controlled prospective study. Method(s):This study included 30 patients (60 eyes) undergoing routine cataract surgery in both eyes. In this contralateral eye study, 1 eye of each…	2022	45248.5334606481	45248.533460648097	NA	906-911	NA	8	48	NA	NA	NA	NA	NA	NA	NA	NA	NA	English	NA	Medical	Cataract	rayyan-602176518	NA	NA	NA	NA	NA	NA	Pain, Postoperative; Inflammation; Cataract; Dexamethasone; intraocular pressure; patient satisfaction; visual acuity; randomized controlled trial; controlled study; human; prospective study; clinical article; *postoperative pain/co [Complication]; *postoperative pain/dt [Drug Therapy]; multicenter study; adult; questionnaire; conference paper; anterior eye chamber; cataract/su [Surgery]; McNemar…	NA	Explicit	30 patients (60 eyes)	NA	USA	Industrial	postoperative pain and inflammation in patients undergoing cataract surgery	1-drop regimen of intracameral delivery of moxifloxacin and dexamethasone suspension and topical bromfenac for 30 days	3-drop regimen of topical moxifloxacin 0.5% 4 times a day for 7 days and bromfenac 0.07% daily for 30 days	A+B
HZCSQEAD	journalArticle	2022	McCabe C.; Berdahl J.; Reiser H.; Newsom T.H.; Cibik L.; Koch D.; Lemp-Hull J.; Jasti S. AO - Cibik, Lisa; ORCID: https://orcid.org/0000-0001-9885-5434 AO - Koch, Douglas; ORCID: https://orcid.org/0000-0002-2313-1738	Clinical outcomes in a U.S. registration study of a new EDOF intraocular lens with a nondiffractive design	Journal of Cataract and Refractive Surgery	NA	["0886-3350", "1873-4502"]	10.1097/j.jcrs.0000000000000978	https://journals.lww.com/jcrs/pages/default.aspx	Purpose: To evaluate the effectiveness and safety of the DFT015 intraocular lens (IOL) (AcrySof IQ Vivity Extended Vision) compared with an aspheric monofocal control IOL (AcrySof IQ model SN60WF). Setting(s): 11 investigation sites in the U.S. Design(s): Prospective randomized controlled clinical study. Method(s): Patients aged 22 years or older with bilateral cataracts were randomized to receiv…	2022	45248.5334606481	45248.533460648097	NA	1297-1304	NA	11	48	NA	NA	NA	NA	NA	NA	NA	NA	NA	English	NA	Surgical	Cataract	rayyan-602176534	NA	NA	NA	NA	NA	NA	randomized controlled trial; *clinical effectiveness; article; controlled study; female; human; major clinical study; male; prospective study; postoperative period; single blind procedure; multicenter study; adult; visual disorder; aged; cataract/su [Surgery]; *clinical outcome; *United States; corrected distance visual acuity; monocular vision; photopic vision; depth of focus; *device safety; *m…	NA	Explicit	218 patients (435 eyes) completed the study	NA	USA	Industrial	cataract	DFT015 intraocular lens (IOL) (AcrySof IQ Vivity Extended Vision)	aspheric monofocal control IOL (AcrySof IQ model SN60WF)	A+A & B+B
DUSYWRU9	journalArticle	2022	Dick H.B.; Ang R.E.; Corbett D.; Hoffmann P.; Tetz M.; Villarrubia A.; Palomino C.; Castillo-Gomez A.; Tsai L.; Thomas E.K.; Janakiraman P. AO - Dick, H. Burkhard; ORCID: https://orcid.org/0000-0001-7551-7395 AO - Ang, Robert E.; ORCID: https://orcid.org/0000-0002-5035-2923	Comparison of 3-month visual outcomes of a new multifocal intraocular lens vs a trifocal intraocular lens	Journal of Cataract and Refractive Surgery	NA	["0886-3350", "1873-4502"]	10.1097/j.jcrs.0000000000000971	https://journals.lww.com/jcrs/pages/default.aspx	Purpose: To compare the clinical performance of the TECNIS Synergy multifocal (model ZFR00V) intraocular lens (IOL) with that of the AcrySof PanOptix Trifocal (model TFNT00) IOL in patients undergoing bilateral cataract surgery. Setting(s): Multicenter clinical setting. Design(s): Prospective randomized comparative study. Method(s): Patients aged 22 years or older were randomly assigned (2: 1) to…	2022	45248.5334722222	45248.533472222203	NA	1270-1276	NA	11	48	NA	NA	NA	NA	NA	NA	NA	NA	NA	English	NA	Surgical	Cataract	rayyan-602176536	NA	NA	NA	NA	NA	NA	randomized controlled trial; controlled study; female; human; major clinical study; male; prospective study; outcome assessment; clinical assessment; multicenter study; adult; blurred vision; questionnaire; conference paper; intermethod comparison; refraction error; middle aged; retinal pigment epithelium; cataract/su [Surgery]; *visual acuity; symptom; adverse event; mesopic vision; corrected di…	NA	Explicit	Patients were randomly assigned (2:1) using an electronic data capture system (Merge eClinical OS) to undergo implantation with either the ZFR00V or TFNT00 IOLs in both eyes	NA	Multinational	Industrial	cataract	TECNIS Synergy multifocal (model ZFR00V) intraocular lens (IOL)	AcrySof PanOptix Trifocal (model TFNT00) IOL	A+A & B+B
MG4VVMPB	journalArticle	2022	Tan J.; Peguda R.; Siddireddy J.S.; Briggs N.; Stapleton F. AO - Tan, Jacqueline; ORCID: https://orcid.org/0000-0003-4986-4945	Subjective Responses to Various Filling Solutions in the Posterior Fluid Reservoir of Miniscleral Lenses at Application	Eye and Contact Lens	NA	["1542-2321", "1542-233X"]	10.1097/ICL.0000000000000855	http://journals.lww.com/claojournal/pages/default.aspx	Purpose:To compare the effect of the use of different lubrication eye drops and nonpreserved saline for the application of miniscleral contact lenses (CLs) on subjective experience during 6 hr of lens wear. Method(s):Experienced soft CL wearers aged 18 to 45 years (inclusive) were enrolled in this prospective, randomized, double-masked, three arm comparison cross-over study. Subjects were custom …	2022	45248.5334722222	45248.533472222203	NA	73-77	NA	2	48	NA	NA	NA	NA	NA	NA	NA	NA	NA	English	NA	Medical	Cornea	rayyan-602176538	NA	NA	NA	NA	NA	NA	randomized controlled trial; article; controlled study; double blind procedure; female; human; male; prospective study; sodium chloride; clinical article; personal experience; adult; crossover procedure; visual disorder; sclera; prescription; solution and solubility; dry eye; foreign body; *drug effect; *hyaluronic acid; nanoemulsion; *artificial tear; *soft contact lens; eye burning; guar; systa…	NA	Explicit	the average of right and left eye data was considered for further analysis	NA	Australia	Industrial	No Condition of Interest	HP-guar/nanoemulsion drop	saline alone	A+A & B+B
XCNANNYD	journalArticle	2022	Packer M.; Berdahl J.P.; Goldberg D.F.; Hosten L.; Lau G.	Safety and effectiveness of a new ophthalmic viscosurgical device: randomized, controlled study	Journal of Cataract and Refractive Surgery	NA	["0886-3350", "1873-4502"]	10.1097/j.jcrs.0000000000000904	https://journals.lww.com/jcrs/pages/default.aspx	Purpose: To evaluate the safety and effectiveness of a new dispersive ophthalmic viscosurgical device (OVD) (ClearVisc) compared with an approved dispersive OVD (Viscoat) when used in cataract surgery. Setting(s): 16 clinics in the United States. Design(s): Prospective multicenter controlled randomized 1:1 (ClearVisc:Viscoat; stratified by site, age group, and cataract severity). Patients and exa…	2022	45248.5334722222	45248.533472222203	NA	1050-1056	NA	9	48	NA	NA	NA	NA	NA	NA	NA	NA	NA	English	NA	Surgical	Cataract	rayyan-602176539	NA	NA	NA	NA	NA	NA	intraocular pressure; inflammation; randomized controlled trial; clinical trial; chondroitin sulfate; cataract; phacoemulsification; *drug safety; controlled study; female; human; major clinical study; male; outcome assessment; follow up; multicenter study; adult; conference paper; middle aged; cataract extraction; groups by age; cell density; endothelium cell; lens implantation; hyaluronic acid;…	NA	Explicit	Only 1 eye of each patient was included in the study	NA	USA	Industrial	cataract	ClearVisc (dispersive ophthalmic viscosurgical device)	Viscoat (dispersive ophthalmic viscosurgical device)	A+X & B+X
XH3SQM5B	journalArticle	2022	Kim S.; Ko B.-Y.; Koh J.W.; Kim E.C.; Kim H.K.; Shin Y.J.; Song J.-S.; Lee D.H.; Lee J.E.; Lee H.K.; Chung S.-H.; Kim H.S. AO - Ko, Byung-Yi; ORCID: https://orcid.org/0000-0001-8577-2293	Comparison of a preservative-free nonsteroidal anti-inflammatory drug and preservative-free corticosteroid after uneventful cataract surgery: Multicenter, randomized, evaluator-blinded clinical trial	Journal of Cataract and Refractive Surgery	NA	["0886-3350", "1873-4502"]	10.1097/j.jcrs.0000000000000841	https://journals.lww.com/jcrs/pages/default.aspx	Purpose:To compare the efficacy of nonsteroidal anti-inflammatory drugs (NSAIDs) and steroidal eyedrops for inflammation management after cataract surgery using slitlamp indicators. Setting(s):11 eye centers in South Korea. Design(s):Randomized prospective multicenter study with a blinded evaluator. Method(s):In 125 (250 eyes) patients who underwent cataract surgery, bromfenac sodium hydrate 0.1%…	2022	45248.5334722222	45248.533472222203	NA	710-716	NA	6	48	NA	NA	NA	NA	NA	NA	NA	NA	NA	English	NA	Medical	Cataract	rayyan-602176542	NA	NA	NA	NA	NA	NA	Cataract; treatment outcome; randomized controlled trial; article; controlled study; female; human; major clinical study; male; prospective study; drug efficacy; drug safety; single blind procedure; multicenter study; adult; clinical feature; treatment duration; anterior eye chamber; visual disorder; cataract/su [Surgery]; central corneal thickness; slit lamp; demographics; dry eye; corrected dis…	NA	Explicit	In 125 (250 eyes) patients‚Ä¶	NA	South Korea	NA	cataracts	bromfenac sodium hydrate 0.1% (NSAID group)	fluorometholone 0.1% (steroid group)	A+B
JG66EJAV	journalArticle	2022	Donnenfeld E.D.; Mychajlyszyn D.; Mychajlyszyn A.; Stein R. AO - Stein, Rebecca; ORCID: https://orcid.org/0000-0002-8523-6121	Pain control and reduction of opioid use associated with intracameral phenylephrine1.0%-ketorolac 0.3% administered during cataract surgery	Journal of Cataract and Refractive Surgery	NA	["0886-3350", "1873-4502"]	10.1097/j.jcrs.0000000000000855	https://journals.lww.com/jcrs/pages/default.aspx	Purpose:To compare pain and the need for the opioid fentanyl use associated with the administration of phenylephrine 1.0%-ketorolac 0.3% (P/K) with those of epinephrine administration during cataract surgery. Setting(s):Ambulatory surgery center. Design(s):Single-center, prospective, randomized, double-masked, self-controlled trial. Method(s):Patients undergoing bilateral, topical anesthetic cata…	2022	45248.5334837963	45248.533483796302	NA	759-764	NA	7	48	NA	NA	NA	NA	NA	NA	NA	NA	NA	English	NA	Medical	Cataract	rayyan-602176549	NA	NA	NA	NA	NA	NA	Cataract; randomized controlled trial; phacoemulsification; article; controlled study; double blind procedure; female; human; major clinical study; male; prospective study; *fentanyl/ct [Clinical Trial]; *fentanyl/dt [Drug Therapy]; *fentanyl/pv [Special Situation for Pharmacovigilance]; *postoperative pain/co [Complication]; *postoperative pain/dt [Drug Therapy]; Ketorolac; Analgesics, Opioid; r…	NA	Explicit	112 eyes of 56 patients were enrolled	NA	USA	Industrial	cataracts	intracameral P/K	epinephrine	A+B
QD7PEN6H	journalArticle	2022	Brown D.M.; Boyer D.S.; Csaky K.; Vitti R.; Perlee L.; Chu K.W.; Asmus F.; Leal S.; Zeitz O.; Cheng Y.; Schmelter T.; Heier J.S.	INTRAVITREAL NESVACUMAB (ANTIANGIOPOIETIN 2) PLUS AFLIBERCEPT in DIABETIC MACULAR EDEMA: Phase 2 RUBY Randomized Trial	Retina	NA	["0275-004X", "1539-2864"]	10.1097/IAE.0000000000003441	http://journals.lww.com/retinajournal	Purpose:The purpose of this study was to compare intravitreal nesvacumab (anti-angiopoietin 2) plus aflibercept with intravitreal aflibercept injection (IAI) in diabetic macular edema. Method(s):The eyes (n = 302) were randomized (1:2:3) to nesvacumab 3 mg + aflibercept 2 mg (LD combo), nesvacumab 6 mg + aflibercept 2 mg (HD combo), or IAI 2 mg at baseline, Weeks 4 and 8. LD combo continued every…	2022	45248.5334837963	45248.533483796302	NA	1111-1120	NA	6	42	NA	NA	NA	NA	NA	NA	NA	NA	NA	English	NA	Medical	Retina	rayyan-602176572	NA	NA	NA	NA	NA	NA	death; intraocular pressure; sample size; randomized controlled trial; article; controlled study; double blind procedure; female; human; major clinical study; male; outcome assessment; electrocardiogram; follow up; adult; ophthalmoscopy; laser coagulation; risk assessment; congestive heart failure; middle aged; slit lamp microscopy; spectral domain optical coherence tomography; best corrected vis…	NA	Explicit	One eye per eligible patient was randomized (1:2:3) through an interactive voice/web response system (IXRS) to intravitreal low-dose nesvacumab 3 mg + aflibercept 2 mg (LD combo), high-dose nesvacumab 6 mg + aflibercept 2 mg (HD combo), or IAI 2 mg at baseline, Weeks 4 and¬†8	NA	Multinational	Industrial	diabetic macular oedema	nesvacumab 3 mg + aflibercept 2 mg	intravitreal aflibercept injection (IAI)	A+X & B+X
TIHT9ZN5	journalArticle	2022	Jee K.J.; Ling J.; Bafna S.; Chester T.; Augustine J.; Wiley W.F.	Prospective, Randomized, Fellow Eye-Controlled Study of Postoperative Pain and Inflammation Control with an Intracanalicular Dexamethasone 0.4 mg Ophthalmic Insert Following Small Incision Lenticule Extraction	Clinical Ophthalmology	NA	["1177-5467", "1177-5483"]	10.2147/OPTH.S390815	https://www.dovepress.com/getfile.php?fileID=85613	Purpose: To compare postoperative anterior chamber inflammation, pain, and patient preference following small incision lenticule extraction (SMILE) in eyes treated with a dexamethasone 0.4 mg intracanalicular insert (DEX) or topical prednisolone acetate (PRED). Patients and Methods: In this prospective, randomized, fellow eye-controlled trial, 20 patients underwent same-day, bilateral SMILE. One …	2022	45248.5334953704	45248.5334953704	NA	3895-3904	NA	NA	16	NA	NA	NA	NA	NA	NA	NA	NA	NA	English	NA	Medical	Cornea	rayyan-602176673	NA	NA	NA	NA	NA	NA	Pain, Postoperative; Inflammation; Dexamethasone; intraocular pressure; randomized controlled trial; clinical trial; article; controlled study; female; human; male; clinical article; *postoperative pain/dt [Drug Therapy]; adult; steroid; corticosteroid/tp [Topical Drug Administration]; drug withdrawal; *prospective study; femtosecond laser; dry eye; *dexamethasone/dt [Drug Therapy]; ofloxacin; *s…	NA	Explicit	One randomly-selected eye of each patient received DEX placed immediately postoperatively, and the fellow eye received topical PRED tapered over 2 weeks	NA	USA	Industrial	myopia/myopic astigmatism	dexamethasone 0.4 mg intracanalicular insert (DEX)	topical prednisolone acetate (PRED)	A+B
HBTABYSC	journalArticle	2022	Boyer D.S.; Kaiser P.K.; Magrath G.N.; Brady K.; Edwards S.; Tanzer D.J.; Heier J.S.	The Safety and Biological Activity of OTT166, a Novel Topical Selective Integrin Inhibitor for the Treatment of Diabetic Eye Disease: A Phase 1b Study	Ophthalmic Surgery Lasers and Imaging Retina	NA	["2325-8160", "2325-8179"]	10.3928/23258160-20220923-02	https://journals.healio.com/doi/pdf/10.3928/23258160-20220923-02	BACKGROUND AND OBJECTIVES: To evaluate the safety, tolerability, and biological activity of a topical selective integrin inhibitor (OTT166) eyedrop administered BID for diabetic retinopathy (DR) and diabetic macular edema (DME). STUDY DESIGN/MATERIALS AND METHODS: A prospective, multicenter, randomized, double-masked Phase 1b study. Subjects with nonproliferative DR and DME with central subfield …	2022	45248.5335069444	45248.533506944397	NA	553-560	NA	10	53	NA	NA	NA	NA	NA	NA	NA	NA	NA	English	NA	Medical	Retina	rayyan-602176701	NA	NA	NA	NA	NA	NA	Eye Diseases; optical coherence tomography; randomized controlled trial; *drug safety; article; controlled study; double blind procedure; female; human; male; prospective study; clinical article; unclassified drug; follow up; multicenter study; bevacizumab/dt [Drug Therapy]; conjunctival hemorrhage/si [Side Effect]; ranibizumab/dt [Drug Therapy]; *drug tolerability; *eye drops; aged; treatment re…	NA	Explicit	Subjects with PRP in the study eye within 4 months of screening or with focal macular laser any time in the past were excluded	NA	USA	Industrial	Diabetic Eye Disease	2.5% OTT166 dose	5% OTT166 dose	A+X & B+X
JBL7EB48	journalArticle	2022	Luo Y.; He S.; Chen P.; Yao H.; He A.; Li Y.; Qiu J.; Lan M.; Zhuang J.; Yu K.	Predictability of Central Corneal Stromal Reduction after SMILE and FS-LASIK for High Myopia Correction: A Prospective Randomized Contralateral Eye Study	Journal of Refractive Surgery	NA	["1081-597X", "1938-2391"]	10.3928/1081597X-20211112-01	https://journals.healio.com/doi/pdf/10.3928/1081597X-20211112-01	PURPOSE: To compare small incision lenticule extraction (SMILE) and femtosecond laser-assisted in situ keratomileusis (FS-LASIK) in terms of the predictability of central stromal thickness reduction in eyes with high myopia. METHOD(S): In this prospective, randomized contralateral eye trial, 42 patients received SMILE in one eye and FS-LASIK (using the Amaris 750S excimer laser [SCHWIND eye-tech-…	2022	45248.5335069444	45248.533506944397	NA	90-97	NA	2	38	NA	NA	NA	NA	NA	NA	NA	NA	NA	English	NA	Surgical	Cornea	rayyan-602176705	NA	NA	NA	NA	NA	NA	Myopia; randomized controlled trial; article; controlled study; female; human; male; prospective study; clinical article; facial expression; dexamethasone; postoperative period; follow up; adult; intermethod comparison; cohort analysis; spectral domain optical coherence tomography; preoperative period; optical coherence tomography device; optical coherence tomography angiography device; refractiv…	NA	Explicit	In this prospective, randomized contralateral eye trial, 42 patients received SMILE in one eye and FS-LASIK (using the Amaris 750S excimer laser [SCHWIND eye-tech-solutions]) in the fellow eye for the correction of high myopia	NA	China	Governmental	Myopia	SMILE	FS-LASIK (using the Amaris 750S excimer laser [SCHWIND eye-tech-solutions])	A+B
69NJW4UT	journalArticle	2022	Gonzalez-Salinas R.; Karpecki P.; Yeu E.; Holdbrook M.; Baba S.N.; Ceballos J.C.; Massaro-Corredor M.; Corredor-Ortega C.; Ramos-Betancourt N.; Quiroz-Mercado H.	Safety and efficacy of lotilaner ophthalmic solution, 0.25% for the treatment of blepharitis due to demodex infestation: A randomized, controlled, double-masked clinical trial	Contact Lens and Anterior Eye	NA	["1367-0484", "1476-5411"]	10.1016/j.clae.2021.101492	https://www.journals.elsevier.com/contact-lens-and-anterior-eye	Purpose: To evaluate the safety and efficacy of lotilaner ophthalmic solution, 0.25% for the treatment of blepharitis due to Demodex infestation compared to vehicle control. Method(s): In this phase II, randomized, controlled, double-masked clinical trial, 60 eligible participants with Demodex blepharitis were randomly assigned in a 1:1 ratio to receive either topical lotilaner ophthalmic solutio…	2022	45248.5335069444	45248.535046296303	NA	101492	NA	4	45	NA	NA	NA	NA	NA	NA	NA	NA	NA	English	NA	Medical	Cornea	rayyan-602176709	NA	NA	NA	NA	NA	NA	intraocular pressure; Ophthalmic Solutions; randomized controlled trial; article; controlled study; double blind procedure; female; human; major clinical study; male; drug efficacy; outcome assessment; drug safety; adult; visual system parameters; treatment duration; aged; slit lamp microscopy; eradication therapy; phase 2 clinical trial; corrected distance visual acuity; upper eyelid; lower eyel…	NA	Explicit	The eye that met all the inclusion criteria was considered as the analysis eye. If both eyes met all the inclusion criteria, then the analysis eye was the eye with the higher Demodex density at the screening visit; if both eyes had equal Demodex density, the right eye was the analysis eye.	NA	USA	Industrial	blepharitis¬†due to¬†Demodex infestation	topical lotilaner ophthalmic solution, 0.25%	vehicle without lotilaner	A+A & B+B
D3PIJUGK	journalArticle	2022	Gonzalez-Cruces T.; Villarrubia A.; Ventosa A.S.; Miranda E.P.; Eslava R.C.; Martinez A.G.; Parrizas J.A.G.; Huelva P.T.; Sanchez-Gonzalez J.M.; Cano-Ortiz A.	Comparison Between the Wavefront-Optimized and Custom-Q Aspheric Ablation Profiles in Myopic Eyes With Two Different Q-targets: A Contralateral Eye Study	Journal of Refractive Surgery	NA	["1081-597X", "1938-2391"]	10.3928/1081597X-20221005-01	https://journals.healio.com/doi/pdf/10.3928/1081597X-20221005-01	PURPOSE: To compare two aspheric ablation profiles in myopic refractive surgery using different asphericity targets. METHOD(S): Patients underwent laser in situ keratomileusis (LASIK) with the WaveLight EX500 laser platform (Alcon, WaveLight Laser Technologie). Asymmetric surgery was performed, programming the wavefront-optimized (WFO) ablation profile in one eye and the custom-Q (CQ) profile in …	2022	45248.5335069444	45248.533506944397	NA	698-707	NA	11	38	NA	NA	NA	NA	NA	NA	NA	NA	NA	English	NA	Surgical	Cornea	rayyan-602176723	NA	NA	NA	NA	NA	NA	intraocular pressure; randomized controlled trial; article; controlled study; female; human; major clinical study; male; prospective study; topical anesthesia; eye examination; dexamethasone; preoperative evaluation; adult; oxybuprocaine; mydriasis; tetracaine; cohort analysis; slit lamp microscopy; medical record; astigmatism; spectacles; antibiotic therapy; corticosteroid therapy; tobramycin; *…	NA	Explicit	The study included 100 patients (200 eyes)	NA	Spain	NA	Myopia	wavefront-optimized (WFO) ablation profile	custom-Q (CQ) profile	A+B
DWBRHEBZ	journalArticle	2022	Shahraki T.; Arabi A.; Nourinia R.; Beheshtizadeh N.F.; Entezari M.; Nikkhah H.; Karimi S.; Ramezani A.	PANRETINAL PHOTOCOAGULATION VERSUS INTRAVITREAL BEVACIZUMAB VERSUS A PROPOSED MODIFIED COMBINATION THERAPY FOR TREATMENT OF PROLIFERATIVE DIABETIC RETINOPATHY: A Randomized Three-Arm Clinical Trial (CTPDR Study)	Retina (Philadelphia, Pa.)	NA	["1539-2864 (electronic)", "1539-2864"]	10.1097/IAE.0000000000003450	NA	PURPOSE: To compare safety and therapeutic effect of three treatment protocols on patients with naive proliferative diabetic retinopathy. METHOD(S): A total of 207 eyes with proliferative diabetic retinopathy were randomly divided into three groups: full panretinal photocoagulation group; intravitreal bevacizumab (IVB) group with four monthly IVB injections; and modified combination group with tw…	2022	45248.5335069444	45248.533506944397	NA	1065-1076	NA	6	42	NA	NA	NA	NA	NA	NA	NA	NA	NA	English	NA	Surgical	Retina	rayyan-602176731	NA	NA	NA	NA	NA	NA	Diabetic Retinopathy; treatment outcome; visual acuity; randomized controlled trial; Light Coagulation; controlled study; human; laser coagulation; bevacizumab/dt [Drug Therapy]; procedures; *diabetes mellitus; *diabetic retinopathy/dt [Drug Therapy]; *macular edema/dt [Drug Therapy]; intravitreal drug administration; vasculotropin A; *diabetic retinopathy/su [Surgery]; angiogenesis inhibitor/dt …	NA	Explicit	Eligible eyes were randomly assigned with equal probability to laser, IVB, or a modified combination of IVB and laser arms. Presence of DME did not influence eye assignment to each of the treatment groups. In bilateral cases, each eye was randomly allocated individually; however, both eyes were not allocated to the same arm	NA	Iran	NA	naive proliferative diabetic retinopathy	panretinal photocoagulation	intravitreal bevacizumab (IVB)	A+X & B+X & A+B
P3YX7FAB	journalArticle	2022	Garcia-Marques J.V.; Macedo-de-Araujo R.; Lopes-Ferreira D.; Cervino A.; Garcia-Lazaro S.; Gonzalez-Meijome J.M. AO - Garcia-Marques, Jose Vicente; ORCID: https://orcid.org/0000-0001-8938-5194 AO - Cervino, Alejandro; ORCID: https://orcid.org/0000-0001-8014-3279 AO - Gonzalez-Meijome, Jose Manuel; ORCID: https://orcid.org/0000-0001-9050-4170	Tear film stability over a myopia control contact lens compared to a monofocal design	Clinical & experimental optometry	NA	["1444-0938 (electronic)", "1444-0938"]	10.1080/08164622.2021.1878864	NA	Clinical relevance: Tear film assessment is essential in contact lens wearers and it can improve the success rates of the fitting. Background(s): To compare the short-term effect of two contact lenses on pre-lens tear film stability and comfort: dual-focus contact lens (MiSight) and a monofocal contact lens (Proclear 1-day). Method(s): This randomised, double-masked, crossover study was performed…	2022	45248.5335185185	45248.533518518503	NA	41-47	NA	1	105	NA	NA	NA	NA	NA	NA	NA	NA	NA	English	NA	Medical	Cornea	rayyan-602176745	NA	NA	NA	NA	NA	NA	Myopia; adolescent; randomized controlled trial; controlled study; human; adult; young adult; crossover procedure; Tears; *myopia/th [Therapy]; lacrimal fluid; *hydrophilic contact lens	NA	Explicit	Only results from the sensorial dominant eye were included since we aimed to assess the effect of CL design on visual performance without considering other factors such as binocular summation.	NA	Spain and Portugal	Academic and Governmental	myopia	dual-focus contact lens (MiSight)	monofocal contact lens (Proclear 1-day)	A+A & B+B
MGAEN5LV	journalArticle	2022	Derakhshan A.; Firoozi J.; Esmaeili S.; Bakhtiari E.; Abbaspour M.; Abrishami M.; Zia M.J.	Systemic prednisolone versus topical tranexamic acid for prevention of rebleeding in patients with traumatic hyphema: A randomized clinical trial	Journal francais d'ophtalmologie	NA	["1773-0597 (electronic)", "1773-0597"]	10.1016/j.jfo.2021.08.015	NA	PURPOSE: To compare the efficacy of systemic prednisolone and topical tranexamic acid (TA) on the rate of rebleeding in patients with macroscopic traumatic hyphema (MTH). METHOD(S): In a randomized clinical trial, patients with MTH were randomized to receive oral prednisolone (OP group) or topical TA drops (TA group). Comprehensive ophthalmic examinations including slit lamp examination and fundo…	2022	45248.5335300926	45248.533530092602	NA	45269	NA	1	45	NA	NA	NA	NA	NA	NA	NA	NA	NA	English	NA	Medical	Cornea	rayyan-602176751	NA	NA	NA	NA	NA	NA	intraocular pressure; visual acuity; randomized controlled trial; controlled study; human; complication; *eye injury; Tranexamic Acid; Prednisolone; *tranexamic acid; *antifibrinolytic agent; *blunt trauma; hyphema/di [Diagnosis]; hyphema/dt [Drug Therapy]; hyphema/et [Etiology]; prednisolone	NA	Explicit	Ninety eyes of 90 patients were included	NA	Iran	Academic	macroscopic traumatic hyphema¬†	oral¬†prednisolone	topical tranexamic acid drops	A+X & B+X
ZJGNCDS8	journalArticle	2022	Rentiya Z.S.; Ferraz D.A.; Hutnik R.; Bae J.; Machado C.G.; Mucciolli C.; Motta A.A.L.D.; Ribeiro L.Z.; Guan Z.; Preti R.C.; Takahashi W.Y. AO - Motta, Augusto Alves L da; ORCID: https://orcid.org/0000-0002-8698-6928 AO - Ribeiro, Lucas Z.; ORCID: https://orcid.org/0000-0001-9130-1500 AO - Ferraz, Daniel A.; ORCID: https://orcid.org/0000-0002-0259-432X AO - Guan, Zeyu; ORCID: https://orcid.org/00…	Evaluation of contrast sensitivity in non-high-risk proliferative diabetic retinopathy treated with panretinal photocoagulation with and without intravitreal injections of ranibizumab	Arquivos brasileiros de oftalmologia	NA	["1678-2925 (electronic)", "1678-2925"]	10.5935/0004-2749.20220006	NA	PURPOSE: To evaluate contrast sensitivity in non-high-risk, treatment-naive proliferative diabetic retinopathy patients treated with panretinal photocoagulation and intravitreal injections of ranibizumab) versus panretinal photocoagulation alone. METHOD(S): Sixty eyes of 30 patients with bilateral proliferative diabetic retinopathy were randomized into two groups: one received panretinal photocoa…	2022	45248.5335300926	45248.533530092602	NA	37-45	NA	1	85	NA	NA	NA	NA	NA	NA	NA	NA	NA	English	NA	Medical	Retina	rayyan-602176753	NA	NA	NA	NA	NA	NA	Diabetic Retinopathy; visual acuity; randomized controlled trial; Light Coagulation; controlled study; human; laser coagulation; ranibizumab/dt [Drug Therapy]; contrast sensitivity; *diabetic retinopathy/dt [Drug Therapy]; intravitreal drug administration; *diabetic retinopathy/su [Surgery]; Contrast Sensitivity; angiogenesis inhibitor/dt [Drug Therapy]; *diabetes mellitus/dt [Drug Therapy]	NA	Explicit	total of 30 patients (60 eyes) met the eligibility criteria	NA	Brazil	None	non-high-risk proliferative diabetic retinopathy	panretinal photocoagulation	ranibizumab injections	A+B
RLBK7WKI	journalArticle	2022	Lindstrom R.L.; Lewis A.E.; Holland E.J.; Sheppard J.D.; Hovanesian J.A.; Senchyna M.; Hollander D.A.	Phase 2, Randomized, Open-Label Parallel-Group Study of Two Dosing Regimens of Netarsudil for the Treatment of Corneal Edema Due to Fuchs Corneal Dystrophy	Journal of Ocular Pharmacology and Therapeutics	NA	["1080-7683", "1557-7732"]	10.1089/jop.2022.0069	https://www.liebertonline.com/jop	Background: This phase 2 study evaluated the therapeutic potential of netarsudil to reduce corneal edema and to improve vision in patients with Fuchs corneal dystrophy (FCD). Method(s): Patients (N = 40) with baseline central corneal thickness (CCT) of >=600 mum and best-corrected visual acuity (BCVA) of 70-20 letters (20/40-20/400 Snellen equivalent) were randomized 1:1 to receive netarsudil onc…	2022	45248.5335300926	45248.533530092602	NA	657-663	NA	10	38	NA	NA	NA	NA	NA	NA	NA	NA	NA	English	NA	Medical	Cornea	rayyan-602176780	NA	NA	NA	NA	NA	NA	randomized controlled trial; article; controlled study; female; human; male; prospective study; open study; clinical article; drug efficacy; multicenter study; parallel design; eye disease assessment; questionnaire; visual impairment; drug tolerance; low vision; aged; best corrected visual acuity; *visual acuity; drug withdrawal; central corneal thickness; phase 2 clinical trial; glare; patient-r…	NA	Explicit	NA	NA	NA	Industrial	Fuchs Corneal Dystrophy	netarsudil once a day (QD)	twice a day (BID)	A+X & B+X
4A4IRVU5	journalArticle	2022	Qu J.; Chen X.; Liu Q.; Wang F.; Li M.; Zhou Q.; Yao J.; Li X.	Prophylactic intravitreal injection of aflibercept for preventing postvitrectomy hemorrhage in proliferative diabetic retinopathy: A randomized controlled trial	Frontiers in public health	NA	["2296-2565 (electronic)", "2296-2565"]	10.3389/fpubh.2022.1067670	NA	Introduction: The aim of this study was to assess the effects of preoperative intravitreal aflibercept (IVA) injection on the incidence of postoperative vitreous hemorrhage (VH) after vitrectomy for proliferative diabetic retinopathy (PDR). Method(s): This study involved a prospective, randomized clinical trial. One hundred twenty-eight eyes of 128 patients of PDR who underwent pars plana vitrect…	2022	45248.5335300926	45248.533530092602	NA	1067670	NA	NA	10	NA	NA	NA	NA	NA	NA	NA	NA	NA	English	NA	Medical	Retina	rayyan-602176805	NA	NA	NA	NA	NA	NA	Diabetic Retinopathy; randomized controlled trial; controlled study; human; prospective study; bevacizumab/dt [Drug Therapy]; monoclonal antibody/dt [Drug Therapy]; *diabetes mellitus; intravitreal drug administration; *diabetic retinopathy; aflibercept; vasculotropin A; angiogenesis inhibitor/dt [Drug Therapy]; vitreous hemorrhage/et [Etiology]; vitreous hemorrhage/pc [Prevention]	NA	Explicit	One hundred twenty-eight eyes of 128 patients of PDR who underwent pars plana vitrectomy (PPV) were enrolled	NA	China	Governmental	proliferative diabetic retinopathy	IVA injection 1 to 5 days before PPV	no IVA injection	A+X & B+X
8WL6Y8ZQ	journalArticle	2022	Hollander M.H.J.; Pott J.W.R.; Delli K.; Vissink A.; Schepers R.H.; Jansma J. AO - Hollander, Maria H. J.; ORCID: https://orcid.org/0000-0001-9913-724X	Impact of upper blepharoplasty, with or without orbicularis oculi muscle removal, on tear film dynamics and dry eye symptoms: A randomized controlled trial	Acta Ophthalmologica	NA	["1755-375X", "1755-3768"]	10.1111/aos.15036	http://onlinelibrary.wiley.com/journal/10.1111/(ISSN)1755-3768	Purpose: Upper blepharoplasty may be related to dry eye symptoms since the function of the orbicularis oculi muscle may affect the tear film. We aimed to assess the effect of blepharoplasty with or without the removal of a strip of orbicularis oculi muscle on tear film dynamics and dry eye symptoms. Method(s): A double-blind, randomized, controlled trial comparing upper blepharoplasty without (gr…	2022	45248.5335300926	45248.533530092602	NA	564-571	NA	5	100	NA	NA	NA	NA	NA	NA	NA	NA	NA	English	NA	Surgical	Cornea	rayyan-602176817	NA	NA	NA	NA	NA	NA	treatment outcome; randomized controlled trial; article; controlled study; double blind procedure; female; human; major clinical study; male; follow up; adult; eye disease assessment; human tissue; Tears; aged; Caucasian; preoperative period; Schirmer strip; Ocular Surface Disease Index; eye irritation; *eye surgery; tear osmolarity; tear break-up time; *tear film; *dry eye/su [Surgery]; *eyelid …	NA	Explicit	A total of 27 patients (54 eyes) were needed per treatment group to detect a difference of 10‚ÄâmOsm/l (G*Power version 3.1.9.6	NA	NA	NA	dry eye symptoms	upper blepharoplasty without orbicularis oculi muscle excision	upper blepharoplasty with orbicularis oculi muscle excision	A+A & B+B
9NJLE8K5	journalArticle	2022	Naslund S.; Rehnman J.B.; Fredriksson A.; Behndig A. AO - Naslund, Sofie; ORCID: https://orcid.org/0000-0002-1855-3207 AO - Fredriksson, Anneli; ORCID: https://orcid.org/0000-0002-8456-8036 AO - Behndig, Anders; ORCID: https://orcid.org/0000-0001-6652-7436	Comparison of two annular photorefractive intrastromal cross-linking protocols in high oxygen for low-grade myopia through 24-month follow-up	Acta Ophthalmologica	NA	["1755-375X", "1755-3768"]	10.1111/aos.15035	http://onlinelibrary.wiley.com/journal/10.1111/(ISSN)1755-3768	Purpose: To compare two annular epithelium-on (epi-on) high oxygen photorefractive intrastromal cross-linking (PiXL) illuminations protocols for treatment of low-grade myopia. Method(s): In this randomized, single-masked, intra-individually comparative study, healthy individuals with bilateral low-grade myopia (manifest refractive spherical equivalent (MRSE) -0.75 diopters (D) to -2.50 D) were tr…	2022	45248.5335532407	45248.533553240697	NA	549-558	NA	5	100	NA	NA	NA	NA	NA	NA	NA	NA	NA	English	NA	Medical	Cornea	rayyan-602176818	NA	NA	NA	NA	NA	NA	patient safety; visual acuity; Myopia; randomized controlled trial; article; controlled study; female; human; male; prospective study; clinical article; single blind procedure; comparative study; follow up; therapy effect; adult; surgical technique; intermethod comparison; ultraviolet phototherapy; *myopia/th [Therapy]; endothelium cell; uncorrected distance visual acuity; spherical equivalent; *…	NA	Explicit	Twenty-seven participants (54 eyes) were included	NA	USA	NA	low-grade myopia	pulsed accelerated 365-nm ultraviolet-A illumination in a central annular zone of 4.0‚Äâmm	pulsed accelerated 365-nm ultraviolet-A illumination in a central annular zone of 3.5‚Äâmm	A+B
E67QM3M3	journalArticle	2022	Yu-Wai-Man, P; Newman, N; Subramanian, PS; Moster, M; Wang, A-G; Donahue, S; Leroy, B; Carelli, V; Biousse, V; Vignal-Clermont, C; et al.	The phase III REFLECT trial: efficacy of bilateral gene therapy for Leber hereditary optic neuropathy (LHON) is maintained 2 years post administration	Investigative ophthalmology & visual science	NA	NA	NA	https://www.cochranelibrary.com/central/doi/10.1002/central/CN-02468589/full	Purpose : REFLECT is a Phase III randomized trial assessing the efficacy and safety of a bilateral intravitreal injection of lenadogene nolparvovec gene therapy for the treatment of Leber hereditary optic neuropathy (LHON) caused by the m.11778G>A mitochondrial DNA mutation in the MT‚ÄêND4 gene. Methods : 98 LHON subjects carrying the m.11778G>A mutation, who were ‚â• 15 years old at onset and wi…	2022	45248.5335648148	45248.533564814803	NA	434	NA	7	63	NA	NA	NA	NA	NA	NA	NA	NA	NA	NA	NA	Medical	Neurology	rayyan-602175987	NA	NA	NA	NA	NA	NA	Adult; Female; Male; Eye; Blindness; Randomized controlled trial; Human; Clinical trial; Controlled study; Drug safety; Drug therapy; Major clinical study; Conference abstract; Comparative effectiveness; Dose response; Genetic Therapy; Best corrected visual acuity; Gene frequency; Phase 3 clinical trial; *gene therapy; Gene mutation; Intravitreal drug administration; *Leber hereditary optic neuro…	NA	Explicit	NA	NA	Multinational	Industrial	Leber hereditary optic neuropathy (LHON)	single intravitreal injection of lenadogene nolparvovec (9E10 viral genomes in 90 ŒºL per eye) and gene therapy	single intravitreal injection of lenadogene nolparvovec (9E10 viral genomes in 90 ŒºL per eye) and placebo	A+A & A+B
PQ2KLS6M	journalArticle	2022	Torii, H; Mori, K; Okano, T; Kondo, S; Yang, HY; Yotsukura, E; Hanyuda, A; Ogawa, M; Negishi, K; Kurihara, T; et al.	Short-Term Exposure to Violet Light Emitted from Eyeglass Frames in Myopic Children: a Randomized Pilot Clinical Trial	Journal of clinical medicine	NA	NA	10.3390/jcm11206000	https://www.cochranelibrary.com/central/doi/10.1002/central/CN-02493217/full	Violet light (VL), 360‚Äì400 nm wavelength, is contained in the sunlight and is an effective element for myopia suppression. This study is to investigate the safety and efficacy of novel eyeglasses that emit VL from the frames. This is a double‚Äêmasked, randomized, pilot clinical trial conducted in a clinic in Japan. Forty‚Äêthree children with myopia were enrolled. Participants were randomly as…	2022	45248.5335648148	45248.533564814803	NA	NA	NA	20	11	NA	NA	NA	NA	NA	NA	NA	NA	NA	NA	NA	Medical	Paediatrics	rayyan-602176000	NA	NA	NA	NA	NA	NA	Female; Male; Child; Japan; Visual acuity; intraocular pressure; child; treatment outcome; visual acuity; Randomized controlled trial; randomized controlled trial; Human; Article; Controlled study; Double blind procedure; Drug safety; Outcome assessment; Clinical article; article; controlled study; double blind procedure; female; human; male; clinical article; personal experience; comparative stu…	NA	Explicit	Participants were separated into groups based on their inclusion in the initial subjects (22 eyes/11 cases) and the subsequent subjects (60 eyes/30 cases) of the study	NA	Japan	Industrial	myopia	Violet light (VL)-emitting eyeglass frames (VLf) that emitted VL of 310 ŒºW/cm2	pseudo-placebo eyeglass frames with a minimal emission of VL (<10 ŒºW/cm2)	A+A & B+B
DMWQFPKC	journalArticle	2022	Lievens, C; Kannarr, S; Pack, W; Zhang, Z	Extended Depth of Focus from AGN-190584 in GEMINI 1 and GEMINI 2 Pooled Phase 3 Studies	Investigative ophthalmology & visual science	NA	NA	NA	https://www.cochranelibrary.com/central/doi/10.1002/central/CN-02468671/full	Purpose : Evaluate the efficacy of AGN‚Äê190584 in extending depth of focus over the course of 30 days. Methods : Analysis was pooled from identical phase 3 studies GEMINI 1 and GEMINI 2. Participants (N=750) were randomized to receive AGN‚Äê190584 or vehicle once daily, bilaterally for 30 days. Depth of focus was measured in diopters (D) using a phoropter in the dominant and non‚Äêdominant eyes …	2022	45248.5335648148	45248.533564814803	NA	1812‚ÄêF0428	NA	7	63	NA	NA	NA	NA	NA	NA	NA	NA	NA	NA	NA	Medical	Cornea	rayyan-602176041	NA	NA	NA	NA	NA	NA	Adult; Learning; Visual acuity; Randomized controlled trial; Human; Controlled study; Drug therapy; Major clinical study; Conference abstract; Human experiment; Phase 3 clinical trial; Lens implant; Mesopic vision; *depth of focus; Manual refractor; Visual cortex	NA	Explicit	NA	NA	USA	Industrial	presbyopia	AGN-190584	vehicle once daily	A+A & B+B
VYTTNN2I	journalArticle	2022	Tahir M.; Rehman T.; Shahid M.H.; Farooq M.T.; Mitru M.F.; Khokhar S.Q.	Postoperative Bleed after PARS Plana Vitrectomy with Pre-Operative Intra Vitreal Bevacizumab in Diabetic Patients with Advance Diabetic Eye Disease	Pakistan Journal of Medical and Health Sciences	NA	1996-7195	10.53350/pjmhs20221611284	https://pjmhsonline.com/index.php/pjmhs/article/view/3382	Objectives: The aim of this study is to investigate the effect of preoperative intravitreal Bevacizumab on postoperative incidence of vitreous cavity hemorrhage in patients with advance diabetic eye disease undergoing 23 gauge pars plana vitrectomy. Study Duration: This study was conducted in the department of Ophthalmology Services Hospital Lahore from April 2021 to September 2021. Study Design:…	2022	45248.5335763889	45248.533576388902	NA	284-286	NA	11	16	NA	NA	NA	NA	NA	NA	NA	NA	NA	English	NA	Medical	Retina	rayyan-602176905	NA	NA	NA	NA	NA	NA	Eye Diseases; randomized controlled trial; Vitrectomy; article; controlled study; female; human; male; clinical article; adult; *bevacizumab/vi [Intravitreal Drug Administration]; drug effect; clinical examination; middle aged; disease duration; *postoperative hemorrhage/co [Complication]; triamcinolone; *diabetic patient; surgical microscope; *preoperative treatment; *pars plana vitrectomy; *dia…	NA	Explicit	Fortyeyes of fortydiabetic patients with advance diabetic eye diseasewere selected forthree port 23 gaugepars plana vitrectomy (PPV)	NA	Pakistan	NA	Advance Diabetic Eye Disease	preoperative intravitreal bevacizumab (1.25 mg/0.05 ml)	sham injection	A+X & B+X
DFLF5FHE	journalArticle	2022	Karbassi, E; Amiri-Ardekani, E; Farsinezhad, A; Shahesmaeili, A; Abhari, Y; Ziaesistani, M; Pouryazdanpanah, N; Derakhshani, A; Jamshidi, F; Tajadini, H	The Efficacy of Kohl (Surma) and Erythromycin in Treatment of Blepharitis: an Open-Label Clinical Trial	Evidence-based complementary and alternative medicine	NA	NA	10.1155/2022/6235857	https://www.cochranelibrary.com/central/doi/10.1002/central/CN-02374099/full	Introduction. Blepharitis is a common and chronic form of eyelid inflammation. Blepharitis treatment aims to decrease symptoms through antibacterial effects. One of the most common treatments of eyelid diseases in traditional medicine is using kohl. This clinical trial aimed to investigate its efficacy as a complementary treatment in staphylococcal blepharitis through an open‚Äêlabel clinical tri…	2022	45248.533587963	45248.533587963	NA	NA	NA	NA	2022	NA	NA	NA	NA	NA	NA	NA	NA	NA	NA	NA	Medical	Oculoplastics	rayyan-602176087	NA	NA	NA	NA	NA	NA	Adult; Female; Male; child; adolescent; Randomized controlled trial; randomized controlled trial; Human; Article; Clinical trial; Controlled study; Side effect; Clinical article; Randomization; *drug efficacy; article; controlled study; female; human; male; prospective study; open study; clinical article; drug efficacy; follow up; adult; treatment duration; swelling; aged; meibomian gland dysfunc…	NA	Explicit	Thirty patients were randomized to receive kohl in one eye contralateral and erythromycin ointment in another eye for 90 days	NA	Iran	Academic	Blepharitis	kohl	erythromycin ointment	A+B
VE79I27I	journalArticle	2022	Heier, JS; Khanani, AM; Quezada Ruiz, C; Basu, K; Ferrone, PJ; Brittain, C; Figueroa, MS; Lin, H; Holz, FG; Patel, V; et al.	Efficacy, durability, and safety of intravitreal faricimab up to every 16 weeks for neovascular age-related macular degeneration (TENAYA and LUCERNE): two randomised, double-masked, phase 3, non-inferiority trials	Lancet (london, england)	NA	NA	10.1016/S0140-6736(22)00010-1	https://www.cochranelibrary.com/central/doi/10.1002/central/CN-02363831/full	BACKGROUND: Faricimab is a bispecific antibody that acts through dual inhibition of both angiopoietin‚Äê2 and vascular endothelial growth factor A. We report primary results of two phase 3 trials evaluating intravitreal faricimab with extension up to every 16 weeks for neovascular age‚Äêrelated macular degeneration (nAMD). METHODS: TENAYA and LUCERNE were randomised, double‚Äêmasked, non‚Äêinferi…	2022	45248.533587963	45248.533587963	NA	729‚Äê740	NA	10326	399	NA	NA	NA	NA	NA	NA	NA	NA	NA	NA	NA	Medical	Retina	rayyan-602176106	NA	NA	NA	NA	NA	NA	Humans; Adult; Aged; Female; Male; Treatment Outcome; Aged, 80 and over; Macular Degeneration; Drug Administration Schedule; Intravitreal Injections; Randomized controlled trial; Human; Article; Clinical trial; Controlled study; Double blind procedure; Drug therapy; Major clinical study; Outcome assessment; Side effect; Double‚ÄêBlind Method; Randomization; *drug safety; Adverse drug reaction; *d…	NA	Explicit	One eye per patient was designated the study eye. If both eyes were considered eligible, the eye with worse best-corrected visual acuity (BCVA) at screening was selected as the study eye, unless the investigator deemed the other eye to be more appropriate for study treatment.	NA	Multinational	Industrial	neovascular age-related macular degeneration	intravitreal faricimab 6¬∑0 mg up to every 16 weeks	aflibercept¬†2¬∑0 mg every 8 weeks	A+X & B+X
76USW4TG	journalArticle	2022	Huo, Y; Wan, Q; Hou, X; Zhang, Z; Zhao, J; Wu, Z; Jin, X	Therapeutic Effect of Intense Pulsed Light in Patients with Sj√∂gren‚Äôs Syndrome Related Dry Eye	Journal of clinical medicine	NA	NA	10.3390/jcm11051377	https://www.cochranelibrary.com/central/doi/10.1002/central/CN-02393184/full	This prospective randomized study evaluated the efficacy and safety of intense pulsed light (IPL) and meibomian gland expression (MGX) as polytherapy for Sj√∂gren‚Äôs Syndrome‚Äêrelated dry eye (SS‚ÄêDE). The study enrolled 55 participants with SS‚ÄêDE, 27 for the treatment group and 28 for the control group. The treatment group underwent three IPL‚ÄêMGX treatments, three weeks apart. A randomly‚…	2022	45248.5336111111	45248.533611111103	NA	NA	NA	5	11	NA	NA	NA	NA	NA	NA	NA	NA	NA	NA	NA	Medical	Cornea	rayyan-602176229	NA	NA	NA	NA	NA	NA	Adult; Female; Male; patient safety; intraocular pressure; analgesia; randomized controlled trial; Human; Article; Clinical trial; Controlled study; Major clinical study; Prospective study; Eyelid; article; controlled study; female; human; male; prospective study; clinical article; follow up; therapy effect; adult; eyelid; Intraocular pressure; middle aged; aged; slit lamp microscopy; best correc…	NA	Explicit	NA	NA	China	Academic and Governmental	Sj√∂gren‚Äôs Syndrome-related dry eye	Intense pulsed light and Meibomian gland expression (IPL-MGX) (with sodium hyaluronate eye drops)	Sodium hyaluronate eye drops	A+A & B+B
A8U4QUM6	journalArticle	2022	Bala C.; Poyales F.; Guarro M.; Mesa R.R.; Mearza A.; Varma D.K.; Jasti S.; Lemp-Hull J.	Multicountry clinical outcomes of a new nondiffractive presbyopia-correcting IOL	Journal of Cataract and Refractive Surgery	NA	["0886-3350", "1873-4502"]	10.1097/j.jcrs.0000000000000712	https://journals.lww.com/jcrs/pages/default.aspx	Purpose:To evaluate the effectiveness and safety of a new presbyopia-correcting intraocular lens (IOL) with a nondiffractive design, DFT015, compared with an aspheric monofocal IOL, SN60WF. Setting(s):19 investigational sites in 4 countries: Australia, Canada, Spain, and the United Kingdom. Design(s):Prospective, randomized, parallel-group, controlled, assessor- and patient-masked clinical study.…	2022	45248.5336689815	45248.533668981501	NA	136-143	NA	2	48	NA	NA	NA	NA	NA	NA	NA	NA	NA	English	NA	Surgical	Cornea	rayyan-602176523	NA	NA	NA	NA	NA	NA	United Kingdom; Canada; Spain; Australia; visual acuity; randomized controlled trial; article; controlled study; female; human; major clinical study; male; prospective study; comparative effectiveness; postoperative period; single blind procedure; tablet computer; follow up; multicenter study; adult; descriptive research; parallel design; eye disease assessment; disease severity; clinical evaluat…	NA	Explicit	NA	NA	Australia, Canada, Spain, United Kingdom	Industrial	Bilateral cataract	Presbyopia-correcting intraocular lens with a nondiffractive design, DFT015	Aspheric monofocal intraocular lense, SN60WF	A+A & B+B
R4UUMW6M	journalArticle	2022	Sugar A.; Hussain M.; Chamberlain W.; Dana R.; Ta C.; Irvine J.; Daluvoy M.; Perez V.; Olson J.; Jhanji V.; Walts T.A.; Waller E.K.; Jagirdar N.; Mian S.; Shtein R.; Soong H.K.; Nanji A.; Clements J.; Maykovski J.; Labadzinzki P.C.; Jin J.; Ciolino J.; Caccaviello J.; Kelly D.P.; Habibi R.; Yu C.; Lin C.; Hirabayashi K.; Valerio G.; Kawale S.; Nunez M.; Lee O.; Chu M.; Balajonda E.; Hawks T.; Mal…	A Randomized Trial of Topical Fibrinogen-Depleted Human Platelet Lysate Treatment of Dry Eye Secondary to Chronic Graft-versus-Host Disease	Ophthalmology Science	NA	["2666-9145 (electronic)", "2666-9145"]	10.1016/j.xops.2022.100176	https://www.journals.elsevier.com/ophthalmology-science	Purpose: The purpose of the study was to evaluate, as a pilot trial, safety and tolerability of CAM-101 10% and 30% topical ophthalmic fibrinogen-depleted human platelet lysate (FD hPL) solution in patients with dry eye disease (DED) secondary to graft-versus-host disease (GvHD) after 6 weeks of treatment. Design(s): A phase I/II, pilot, prospective, multicenter, randomized, double-masked clinica…	2022	45248.5336689815	45248.533668981501	NA	100176	NA	3	2	NA	NA	NA	NA	NA	NA	NA	NA	NA	English	NA	Medical	Cornea	rayyan-602176547	NA	NA	NA	NA	NA	NA	Humans; randomized controlled trial; cornea; controlled study; double blind procedure; female; human; major clinical study; male; prospective study; open study; unclassified drug; drug efficacy; drug safety; multicenter study; adult; pilot study; drug tolerability; side effect/si [Side Effect]; conference paper; eye pain; photophobia; thrombocytopheresis; Humanism; Humanities; phase 1 clinical tr…	NA	Explicit	NA	NA	United States	Industrial	dry eye disease (DED) secondary to graft-versus-host disease (GvHD)	CAM-101 10% and 30% topical ophthalmic fibrinogen-depleted human platelet lysate (FD hPL) solutions	electrolyte (Plasma-Lyte A) vehicle control	A+A & B+B & C+C
FDEGNZM7	journalArticle	2022	Afzal S.; Qamar F.; Khan S.S.; Ahmed M.; Rehman S.U.; Qammer R.	Comparison of Conjunctival Autograft Versus Bare Sclera Technique as Treatment Modalities for Primary Pterygium	Pakistan Journal of Medical and Health Sciences	NA	1996-7195	10.53350/pjmhs20221612820	https://pjmhsonline.com/index.php/pjmhs/article/view/3902	Background: Pterygium is a fibrovascular conjunctival growth within the palpebral fissure extending onto the corneal surface. Recurrence is a common post-op complication of pterygium excision surgery, with various rates depending on the techniques used for its excision. Objective(s): Comparison of conjunctival autograft versus bare sclera technique as treatment modalities for primary pterygium. M…	2022	45248.5336805556	45248.5336805556	NA	820-821	NA	12	16	NA	NA	NA	NA	NA	NA	NA	NA	NA	English	NA	Surgical	Cornea	rayyan-602176641	NA	NA	NA	NA	NA	NA	sample size; randomized controlled trial; article; controlled study; female; human; major clinical study; male; follow up; adult; recurrent disease; tertiary care center; *intermethod comparison; postoperative complication; Transplantation, Autologous; *pterygium/su [Surgery]; *surgical technique; *bare sclera technique; *conjunctival autograft	NA	Explicit	NA	NA	Pakistan	None	Primary pterygium	pterygium excision followed by conjuctival autograft	pterygium excision by bare sclera method	A+X & B+X
W6RIML4J	journalArticle	2022	Susanna B.N.; Susanna C.N.; Susanna F.N.; Mota R.T.; Barbosa G.C.S.; Lima V.L.; Susanna R.	Intraocular Peak Pressure in Patients under Treatment with Fixed Combination of Bimatoprost/Timolol/Brimonidine Once Daily Versus Twice Daily	Journal of Glaucoma	NA	["1057-0829", "1536-481X"]	10.1097/IJG.0000000000002048	http://journals.lww.com/glaucomajournal	Precis: We investigate the efficacy of triple-fixed-combination of bimatoprost/brimonidine/timolol once and twice a day, demonstrating higher intraocular pressure reduction with once-a-day use, and discuss possible implications based on previous literature. Purpose(s): The purpose of this study was to compare the efficacy of a fixed combination bimatoprost-timolol-brimonidine (Triplenex) instille…	2022	45248.5336921296	45248.533692129597	NA	E96-E100	NA	10	31	NA	NA	NA	NA	NA	NA	NA	NA	NA	English	NA	Medical	Glaucoma	rayyan-602176795	NA	NA	NA	NA	NA	NA	visual acuity; randomized controlled trial; *drug efficacy; article; controlled study; female; human; male; eye drops; comparative effectiveness; follow up; adult; visual impairment; aged; tonometry; eye care; eye discomfort; *intraocular pressure; *open angle glaucoma/dt [Drug Therapy]; *bimatoprost/cb [Drug Combination]; *bimatoprost/dt [Drug Therapy]; *bimatoprost/pv [Special Situation for Pha…	NA	Explicit	NA	NA	Brazil	None	Primary open angle glaucoma	fixed combination bimatoprost-timolol-brimonidine (Triplenex) once daily	fixed combination bimatoprost-timolol-brimonidine (Triplenex) twice daily	A+B
57JLE7JL	journalArticle	2022	Namvar E.; Bolkheir A.; Emadi Z.; Johari M.; Nowroozzadeh M.H.	Outcomes of near confluent laser versus combined less dense laser and bevacizumab treatment of prethreshold ROP Type 1 Zone 2: a randomized controlled trial	BMC ophthalmology	NA	["1471-2415 (electronic)", "1471-2415"]	10.1186/s12886-022-02689-0	NA	BACKGROUND: To evaluate the results of near confluent laser therapy versus combined less dense laser and intra vitreal bevacizumab in treatment of infants with type 1 retinopathy of prematurity (ROP) in zone II. METHOD(S): This is a prospective double-blinded randomized clinical trial study. Infants with Type 1 ROP in Zone 2 were randomized into case and control groups. Conventional laser therapy…	2022	45248.5337037037	45248.533703703702	NA	454	NA	1	22	NA	NA	NA	NA	NA	NA	NA	NA	NA	English	NA	Medical	Paediatrics	rayyan-602177198	NA	NA	NA	NA	NA	NA	eye; randomized controlled trial; *retrolental fibroplasia/su [Surgery]; controlled study; human; infant; prospective study; *retrolental fibroplasia/dt [Drug Therapy]; newborn; laser; bevacizumab/dt [Drug Therapy]	NA	Explicit	NA	NA	Iran	Academic	Retinopathy of prematurity Type 1 Zone 2	Combination of intravitreal bevacizumab and less dense laser therapy	Conventional near-confluent laser therapy	A+A & B+B
GXCEMFT5	journalArticle	2022	Yu S.; Du L.; Ji N.; Li B.; Pang X.; Li X.; Ma N.; Huang C.; Fu A.	Combination of orthokeratology lens with 0.01% atropine in slowing axial elongation in children with myopia: a randomized double-blinded clinical trial	BMC ophthalmology	NA	["1471-2415 (electronic)", "1471-2415"]	10.1186/s12886-022-02635-0	NA	BACKGROUND: To evaluate the additive effects of orthokeratology (OK) lenses and 0.01% atropine on slowing axial elongation in myopic children. METHOD(S): A prospective, randomized, double-blinded, placebo-controlled trial was conducted over a 12-month period. Sixty children aged 8 to 12 years with spherical equivalent refraction from -1.00 to -4.00 D who had been wearing OK lenses successfully fo…	2022	45248.5337037037	45248.533703703702	NA	438	NA	1	22	NA	NA	NA	NA	NA	NA	NA	NA	NA	English	NA	Medical	Paediatrics	rayyan-602177199	NA	NA	NA	NA	NA	NA	Child; child; Myopia; randomized controlled trial; controlled study; human; prospective study; Atropine; atropine/dt [Drug Therapy]; eye axis length; Only Child; *orthokeratology lens; adenosine phosphate; eye refraction; Atropine Derivatives; *myopia/dt [Drug Therapy]	NA	Explicit	NA	NA	China	Academic	Myopia	combination of OK lens and 0.01% atropine eye drops	combination of OK lens and placebo (blank solvent without atropine)	A+A & B+B
ZTG8WY28	journalArticle	2022	Xu Q.; Gong C.; Qiao L.; Feng R.; Liu H.; Liu Y.; Yang L.; Fan W.; Guan L.; Li J.; Zhang Y.; Li S.	Downregulation of angiogenic factors in aqueous humor associated with less intraoperative bleeding in PDR patients with NVG receiving conbercept: a randomized controlled trial	BMC ophthalmology	NA	["1471-2415 (electronic)", "1471-2415"]	10.1186/s12886-022-02451-6	NA	BACKGROUND: To analyze the level changes of 28 cytokines in aqueous humor of patients with proliferative diabetic retinopathy (PDR) coexisting neovascular glaucoma (NVG) after intravitreal injection of conbercept (IVC), and to investigate whether these cytokines are associated with intraoperative bleeding (IOB). METHOD(S): Totally 34 eyes with NVG secondary to PDR were enrolled. Patients were ran…	2022	45248.5337037037	45248.533703703702	NA	224	NA	1	22	NA	NA	NA	NA	NA	NA	NA	NA	NA	English	NA	Medical	Retina	rayyan-602177219	NA	NA	NA	NA	NA	NA	Aqueous Humor; randomized controlled trial; controlled study; human; metabolism; cytokine; *diabetic retinopathy; vasculotropin A; aqueous humor; down regulation; angiogenic factor; *neovascular glaucoma; fusion protein; interleukin 4; KH902 fusion protein	NA	Explicit	NA	NA	China	Governmental	¬†proliferative diabetic retinopathy (PDR) coexisting stage III neovascular glaucoma (NVG)	intravitreal injection of conbercept 3 days before 25-gauge pars plana vitrectomy (PPV) combined with trabeculectomy	intravitreal injection of conbercept after 25-gauge pars plana vitrectomy (PPV) combined with trabeculectomy	A+X & B+X
5Q49DVEI	journalArticle	2022	Jha R.K.; Kurumkattil R.	Can lubrication of the eyelid speculum reduce overall pain perception associated with cataract surgery by phacoemulsification performed under topical anesthesia?	Indian journal of ophthalmology	NA	["1998-3689 (electronic)", "1998-3689"]	10.4103/ijo.IJO_2963_21	NA	Purpose: This study aimed to evaluate the effect of using the lubricated eyelid speculum on the overall pain perception by the subject patients who underwent cataract surgery by phacoemulsification technique under topical anesthesia. Method(s): A prospective interventional randomized comparative study was conducted at the tertiary eye care center, wherein adult patients scheduled for bilateral ca…	2022	45248.5337152778	45248.533715277801	NA	1606-1611	NA	5	70	NA	NA	NA	NA	NA	NA	NA	NA	NA	English	NA	Surgical	Cataract	rayyan-602177220	NA	NA	NA	NA	NA	NA	Cataract; Phacoemulsification; surgery; nociception; randomized controlled trial; controlled study; human; prospective study; local anesthesia; adult; procedures; eyelid; Lubrication; *cataract/et [Etiology]; *phacoemulsification; Surgical Instruments; surgical equipment; Lubricants; lubrication	NA	Explicit	NA	NA	India	None	Patients undergoing cataract surgery by phacoemulsification	surgery using lubricated eyelid speculum	surgery with dry eyelid speculum	A+A & B+B
P4Q9KBH8	journalArticle	2022	Alves E.M.; Lyra A.F.; Tenorio M.; Mesquita N.; Bacelar C.; Montenegro A.; Alves L.; Alves M.	Femtosecond laser-assisted in situ keratomileusis with topography-guided or asphericity-adjusted derived data: a comparative contralateral eye study	BMC ophthalmology	NA	["1471-2415 (electronic)", "1471-2415"]	10.1186/s12886-022-02407-w	NA	BACKGROUND: Wavefront-optimized laser-assisted in situ keratomileusis (LASIK) ablation is the most commonly performed procedure in refractive surgery, but new technologies have become available. Our goal was to compare topography-guided (Contoura) and asphericity-guided (Custom-Q) customized ablation treatments for the correction of myopia with or without astigmatism. METHOD(S): This prospective,…	2022	45248.5337152778	45248.533715277801	NA	189	NA	1	22	NA	NA	NA	NA	NA	NA	NA	NA	NA	English	NA	Surgical	Cornea	rayyan-602177221	NA	NA	NA	NA	NA	NA	treatment outcome; randomized controlled trial; controlled study; human; prospective study; Brazil; drug therapy; procedures; excimer laser; keratometry; eye refraction; *astigmatism/su [Surgery]; *myopia/su [Surgery]; *keratomileusis	NA	Explicit	NA	NA	Brazil	Industrial	Myopia (with or without astigmatism)	topography-guided (Contoura)¬†laser-assisted in situ keratomileusis (LASIK) ablation	asphericity-guided (Custom-Q)¬†laser-assisted in situ keratomileusis (LASIK) ablation	A+B
QJ5DNNUL	journalArticle	2022	Wang M.; Cui C.; Sui Y.; Yu S.-A.; Ma J.-X.; Fu A.-C.	Effect of 0.02% and 0.01% atropine on astigmatism: a two-year clinical trial	BMC ophthalmology	NA	["1471-2415 (electronic)", "1471-2415"]	10.1186/s12886-022-02385-z	NA	BACKGROUND: To evaluate the effects of 0.02% and 0.01% atropine eye drops on ocular and corneal astigmatism over 2 years. METHOD(S): A prospective clinic-controlled trail. The cohort study assessed 400 myopic children and divided them into three groups: 138 and 142 children were randomized to use either 0.02% or 0.01% atropine eye drops, respectively. They wore single-vision (SV) spectacles, with…	2022	45248.5337384259	45248.533738425896	NA	161	NA	1	22	NA	NA	NA	NA	NA	NA	NA	NA	NA	English	NA	Medical	Cornea	rayyan-602177224	NA	NA	NA	NA	NA	NA	child; randomized controlled trial; cornea; controlled study; human; prospective study; eye drops; Atropine; atropine/dt [Drug Therapy]; cohort analysis; eye refraction; Atropine Derivatives; *astigmatism/dt [Drug Therapy]; *cornea disease	NA	Explicit	NA	NA	China	Academic and Governmental	Myopia	0.02% atropine	0.01% atropine	A+A & B+B
YT6E9TGF	journalArticle	2022	Wesley G.; Bickle K.; Downing J.; Fisher B.; Greene B.; Heinrich C.; Kading D.; Kannarr S.; Miller J.; Modi S.; Ludwick D.; Tauber J.; Srinivasan S.; Manoj V.	Comparison of Two Thermal Pulsation Systems in the Treatment of Meibomian Gland Dysfunction: A Randomized, Multicenter Study	Optometry and vision science : official publication of the American Academy of Optometry	NA	["1538-9235 (electronic)", "1538-9235"]	10.1097/OPX.0000000000001892	NA	SIGNIFICANCE: Given the significance of meibomian gland dysfunction subjects in evaporative dry eye, its chronic and progressive nature, limited promising treatment options, and novel treatment techniques are important. This randomized clinical study evaluated the noninferiority of SYSTANE iLux with LipiFlow in meibomian gland dysfunction treatment at 12 months. PURPOSE: This study aimed to demon…	2022	45248.5337384259	45248.533738425896	NA	323-332	NA	4	99	NA	NA	NA	NA	NA	NA	NA	NA	NA	English	NA	Medical	Cornea	rayyan-602177275	NA	NA	NA	NA	NA	NA	adolescent; randomized controlled trial; clinical trial; controlled study; human; prospective study; multicenter study; adult; procedures; middle aged; aged; lacrimal fluid; meibomian gland; *thermotherapy; *meibomian gland dysfunction/th [Therapy]; *dry eye/di [Diagnosis]	NA	Explicit	NA	NA	United States	Industrial	Meibomian gland dysfunction patients with evaporative dry eye	SYSTANE iLux Dry Eye System (Gen 1.5)	LipiFlow Thermal Pulsation System	A+A & B+B
6DU8UVY6	journalArticle	2022	Dewan T.; Malik P.K.; Tomar P.	Comparison of effective phacoemulsification time and corneal endothelial cell loss using three different ultrasound frequencies: A randomized controlled trial	Indian journal of ophthalmology	NA	["1998-3689 (electronic)", "1998-3689"]	10.4103/ijo.IJO_2163_21	NA	Purpose: Comparison of three ultrasound (US) frequencies for phacoemulsification of hard cataracts to determine a frequency that makes phacoemulsification more efficacious and safer. Method(s): A randomized controlled trial was undertaken at a medical college and hospital. In total, 207 patients with grade 5.6-6.9 (LOCS III) senile cataract were randomized into three groups. Group I underwent pha…	2022	45248.5337384259	45248.533738425896	NA	1180-1185	NA	4	70	NA	NA	NA	NA	NA	NA	NA	NA	NA	English	NA	Surgical	Cataract	rayyan-602177276	NA	NA	NA	NA	NA	NA	Phacoemulsification; randomized controlled trial; controlled study; human; prospective study; cell count; *cataract/di [Diagnosis]; *phacoemulsification; *cataract extraction; cornea endothelium; corneal endothelial cell loss/di [Diagnosis]	NA	Explicit	NA	NA	India	Academic	5.6‚Äì6.9 (LOCS III) senile cataract	phacoemulsification with 28-kHz frequency (I); phacoemulsification with 53-kHz frequency (III);	phacoemulsification with 42-kHz frequency (II)	A+X & B+X
Q84MXYAK	journalArticle	2022	Parveen A.; Kauser F.; Amitava A.K.; Akhtar N.	Half Minimally Invasive Strabismus Surgery (MISS): A single para-muscular approach to horizontal muscle strabismus surgery	Indian journal of ophthalmology	NA	["1998-3689 (electronic)", "1998-3689"]	10.4103/ijo.IJO_2059_21	NA	Purpose: Minimally invasive surgeries are gaining popularity. We compared two different approaches to rectus muscles: namely the standard para limbal (SPL) and the single para-muscular (SPM). Method(s): Thirty-six patients planned for monocular horizontal strabismus surgery were block randomized to SPL and SPM approach. SPM approach involved a single para-muscular 10-mm conjunctival incision leve…	2022	45248.5337384259	45248.533738425896	NA	613-618	NA	2	70	NA	NA	NA	NA	NA	NA	NA	NA	NA	English	NA	Surgical	Strabismus	rayyan-602177293	NA	NA	NA	NA	NA	NA	physiology; Strabismus; treatment outcome; randomized controlled trial; controlled study; human; procedures; extraocular muscle; binocular vision; *eye surgery; minimally invasive surgery; *strabismus/su [Surgery]	NA	Explicit	NA	NA	India	None	Horizontal strabismus	single para-muscular (SPM) approach surgery	standard para limbal (SPL) approach surgery	A+X & B+X
UBVTAVJE	journalArticle	2022	Demir M.; Akpolat C.; Karapapak M.; Sendul S.Y.; Guven D.	A double-blinded randomized clinical trial for pain perception: The efficacy and safety of topical cold saline solution anesthesia in phacoemulsification	Indian journal of ophthalmology	NA	["1998-3689 (electronic)", "1998-3689"]	10.4103/ijo.IJO_876_21	NA	Purpose: To compare the efficacy and safety of cold saline solution (0.9% NaCl) with topical ophthalmic proparacaine for maintaining topical anesthesia of patients undergoing phacoemulsification surgery. Method(s): The prospective, double-blinded, and randomized clinical study was randomly assigned to two groups that underwent phacoemulsification surgery due to cataracts. The cold saline group in…	2022	45248.5337384259	45248.533738425896	NA	124-130	NA	1	70	NA	NA	NA	NA	NA	NA	NA	NA	NA	English	NA	Medical	Cataract	rayyan-602177294	NA	NA	NA	NA	NA	NA	Phacoemulsification; nociception; randomized controlled trial; controlled study; human; prospective study; local anesthesia; local anesthetic agent; topical drug administration; *phacoemulsification; lidocaine; postoperative pain/pc [Prevention]; postoperative pain/di [Diagnosis]	NA	Explicit	NA	NA	Turkey	None	Patients undergoing phacoemulsification surgery for cataracts	topical anesthesia of cold saline solution (0.9% NaCl)	topical ophthalmic proparacaine (room temperature) anesthesia	A+X & B+X
QLE2R6E3	journalArticle	2022	Beykin G.; Stell L.; Halim M.S.; Nunez M.; Popova L.; Nguyen B.T.; Groth S.L.; Dennis A.; Li Z.; Atkins M.; Khavari T.; Wang S.Y.; Chang R.; Fisher A.C.; Sepah Y.J.; Goldberg J.L. AO - Beykin, Gala; ORCID: https://orcid.org/0000-0003-2025-545X AO - Stell, Laurel; ORCID: https://orcid.org/0000-0003-2971-4317 AO - Halim, Muhammad Sohail; ORCID: https://orcid.org/0000-0003-3208-7078 AO - Nguyen, Bac…	Phase 1b Randomized Controlled Study of Short Course Topical Recombinant Human Nerve Growth Factor (rhNGF) for Neuroenhancement in Glaucoma: Safety, Tolerability, and Efficacy Measure Outcomes	American Journal of Ophthalmology	NA	["0002-9394", "1879-1891"]	10.1016/j.ajo.2021.11.002	https://www.elsevier.com/locate/ajo	Purpose: No approved therapies directly target retinal ganglion cells (RGCs) for neuroprotection or neuroenhancement in glaucoma. Recombinant human nerve growth factor (rhNGF) has been shown to promote RGC survival and function in animal models of optic neuropathy. Here we evaluate the safety, tolerability, and efficacy of short-term, high-dose rhNGF eye drops versus placebo in a cohort of glauco…	2022	45248.53375	45248.533750000002	NA	223-234	NA	NA	234	NA	NA	NA	NA	NA	NA	NA	NA	NA	English	NA	Medical	Glaucoma	rayyan-602177313	NA	NA	NA	NA	NA	NA	Humans; optical coherence tomography; randomized controlled trial; *drug safety; *drug efficacy; article; controlled study; female; human; major clinical study; male; placebo; prospective study; follow up; adult; side effect/si [Side Effect]; uveitis/si [Side Effect]; *drug tolerability; cohort analysis; eye pain/si [Side Effect]; electroretinography; aged; best corrected visual acuity; retinal n…	NA	Explicit	NA	NA	United States	Academic and Industrial	primary open angle glaucoma (POAG)	180 Œºg/ml rhNGF (recombinant human nerve growth factor) eye drops three times/ day for 8 weeks	vehicle (ophthalmic placebo) eye drops three times/ day for 8 weeks	A+A & B+B
F3YHM2QZ	journalArticle	2022	Han X.; Bian Y.; Yu B.	Outcomes Associated with Indwelling Momentary Probe for Congenital Nasolacrimal Duct Obstruction Treatment	Journal of the College of Physicians and Surgeons Pakistan	NA	["1022-386X", "1681-7168"]	10.29271/jcpsp.2022.12.1581	https://www.jcpsp.pk/article-detail/poutcomes-associated-with-indwelling-momentary-probe-for-congenital-nasolacrimal-duct-obstruction-treatmentorp	Objective: To compare the outcomes of congenital nasolacrimal duct obstruction (CNLDO) patients undergoing nasolacrimal duct obstruction (NLD) probing in whom momentary probe indwelling was and was not performed. Study Design: Randomised controlled trial. Place and Duration of Study: Department of Orbital and Oculoplastic Surgery, Eye Hospital, Wenzhou Medical University, Wenzhou, China, from Jun…	2022	45248.53375	45248.535034722197	NA	1581-1585	NA	12	32	NA	NA	NA	NA	NA	NA	NA	NA	NA	English	NA	Medical	Oculoplastics	rayyan-602177484	NA	NA	NA	NA	NA	NA	diagnostic test; child; article; controlled study; female; heart rate; human; infant; major clinical study; male; proxymetacaine; sodium chloride; anesthesia; postoperative period; follow up; operating room; mean arterial pressure; pulse oximetry; preoperative period; electrocardiography; surgical risk; *treatment outcome; *eye surgery; intraoperative period; *congenital nasolacrimal duct obstruc…	NA	Explicit	NA	NA	China	None	congenital nasolacrimal duct obstruction	nasolacrimal duct obstruction probing with momentary probe indwelling	nasolacrimal duct obstruction probing without momentary probe indwelling	A+X & A+A & B+X & B+B
UW8KJWXD	journalArticle	2022	Hashemi H.; Alvani A.; Aghamirsalim M.; Miraftab M.; Asgari S. AO - Alvani, Azam; ORCID: https://orcid.org/0000-0001-7086-5307	Comparison of transepithelial and conventional photorefractive keratectomy in myopic and myopic astigmatism patients: a randomized contralateral trial	BMC ophthalmology	NA	["1471-2415 (electronic)", "1471-2415"]	10.1186/s12886-022-02293-2	NA	BACKGROUND: To assess transepithelial photorefractive keratectomy (tPRK) in terms of corneal epithelial healing rate, postoperative pain, postoperative discomfort, and visual and refraction outcomes compared to mechanical epithelial debridement PRK (mPRK) and alcohol-assisted PRK (aaPRK). METHOD(S): In this double-masked, randomized clinical trial, thirty-nine patients underwent tPRK in one eye a…	2022	45248.53375	45248.533750000002	NA	68	NA	1	22	NA	NA	NA	NA	NA	NA	NA	NA	NA	English	NA	Surgical	Cornea	rayyan-602177289	NA	NA	NA	NA	NA	NA	treatment outcome; randomized controlled trial; controlled study; human; drug therapy; postoperative pain; excimer laser; eye refraction; *photorefractive keratectomy; *astigmatism/su [Surgery]; *cornea epithelium	NA	Explicit	NA	NA	Iran	None	Myopia and myopic astigmatism	transepithelial photorefractive keratectomy (tPRK) [A]	mechanical epithelial debridement PRK (mPRK)[B] and alcohol-assisted PRK (aaPRK)[C]	A+B & A+C
HEVWY3J2	journalArticle	2022	Xiao S.; Angjeli E.; Wu H.C.; Gaier E.D.; Gomez S.; Travers D.A.; Binenbaum G.; Langer R.; Hunter D.G.; Repka M.X. AO - Xiao, Scott; ORCID: https://orcid.org/0000-0001-7169-9179 AO - Angjeli, Endri; ORCID: https://orcid.org/0000-0003-1972-3877	Randomized Controlled Trial of a Dichoptic Digital Therapeutic for Amblyopia	Ophthalmology	NA	["0161-6420", "1549-4713"]	10.1016/j.ophtha.2021.09.001	https://www.elsevier.com/locate/ophtha	Purpose: Digital therapeutics are a new class of interventions that are software driven and are intended to treat various conditions. We developed and evaluated a dichoptic digital therapeutic for amblyopia, a neurodevelopmental disorder for which current treatments may be limited by poor adherence and residual vision deficits. Design(s): Randomized controlled trial. Participant(s): One hundred f…	2022	45248.5337615741	45248.533761574101	NA	77-85	NA	1	129	NA	NA	NA	NA	NA	NA	NA	NA	NA	English	NA	Medical	Paediatrics	rayyan-602177322	NA	NA	NA	NA	NA	NA	Random Allocation; child; visual acuity; randomized controlled trial; headache; controlled study; female; human; major clinical study; male; multicenter study; conference paper; nausea; diplopia; *amblyopia/th [Therapy]; *dichoptic digital therapy; heterotopia; sleep terror	NA	Explicit	NA	NA	United States	Industrial	unilateral amblyopia associated with strabismus/ anisometropia/ both	Dichoptic digital therapeutic 1 hour/ day, 6 days/week (+full time glasses)	Full time glasses alone	A+A & B+B
Y3CHTG55	journalArticle	2022	Gedde S.J.; Feuer W.J.; Lim K.S.; Barton K.; Goyal S.; Ahmed I.I.; Brandt J.D.; Banitt M.; Budenz D.; Lee R.; Palmberg P.; Parrish R.; Vazquez L.; Wellik S.; Werner M.; Zink J.; Khatana A.; Grover D.; Neelakantan A.; Panarelli J.; Sidoti P.; Tsai J.; Vinod K.; Lind J.; Shields S.; Sherwood M.; Khaimi M.; Sankar P.; Ansari H.; Miller-Ellis E.; Feldman R.; Baker L.; Bell N.; Williams D.; Prum B.; R…	Treatment Outcomes in the Primary Tube Versus Trabeculectomy Study after 5 Years of Follow-up	Ophthalmology	NA	["0161-6420", "1549-4713"]	10.1016/j.ophtha.2022.07.003	https://www.elsevier.com/locate/ophtha	Purpose: To report 5-year treatment outcomes in the Primary Tube Versus Trabeculectomy (PTVT) Study. Design(s): Multicenter randomized clinical trial. Participant(s): A total of 242 eyes of 242 patients with medically uncontrolled glaucoma and no previous incisional ocular surgery, including 125 patients in the tube group and 117 patients in the trabeculectomy group. Method(s): Patients were enro…	2022	45248.5337615741	45248.533761574101	NA	1344-1356	NA	12	129	NA	NA	NA	NA	NA	NA	NA	NA	NA	English	NA	Surgical	Glaucoma	rayyan-602177586	NA	NA	NA	NA	NA	NA	intraocular pressure; treatment outcome; visual acuity; randomized controlled trial; cataract; article; controlled study; female; human; major clinical study; male; follow up; multicenter study; adult; hypertension; retina detachment; visual impairment; treatment failure; aged; age related macular degeneration; *outcome assessment; visual field; implantation; central corneal thickness; diabetes m…	NA	Explicit	NA	NA	United States, Canada, United Kingdom	Academic and Industrial	medically uncontrolled glaucoma	tube shunt (350-mm2¬†Baerveldt glaucoma implant)	trabeculectomy with mitomycin C (MMC, 0.4 mg/ml for 2 minutes)	A+X & B+X
P7VB64AU	journalArticle	2022	Gedde S.J.; Feuer W.J.; Lim K.S.; Barton K.; Goyal S.; Ahmed I.I.; Brandt J.D.; Banitt M.; Budenz D.; Lee R.; Palmberg P.; Parrish R.; Vazquez L.; Wellik S.; Werner M.; Zink J.; Khatana A.; Grover D.; Neelakantan A.; Panarelli J.; Sidoti P.; Tsai J.; Vinod K.; Lind J.; Shields S.; Sherwood M.; Khaimi M.; Sankar P.; Ansari H.; Miller-Ellis E.; Feldman R.; Baker L.; Bell N.; Williams D.; Prum B.; R…	Postoperative Complications in the Primary Tube Versus Trabeculectomy Study During 5 Years of Follow-up	Ophthalmology	NA	["0161-6420", "1549-4713"]	10.1016/j.ophtha.2022.07.004	https://www.elsevier.com/locate/ophtha	Purpose: To describe postoperative complications encountered in the Primary Tube Versus Trabeculectomy (PTVT) Study during 5 years of follow-up. Design(s): Multicenter randomized clinical trial. Participant(s): A total of 242 eyes of 242 patients with medically uncontrolled glaucoma and no previous incisional ocular surgery, including 125 patients in the tube group and 117 patients in the trabecu…	2022	45248.5337615741	45248.533761574101	NA	1357-1367	NA	12	129	NA	NA	NA	NA	NA	NA	NA	NA	NA	English	NA	Surgical	Glaucoma	rayyan-602177587	NA	NA	NA	NA	NA	NA	Postoperative Complications; treatment outcome; visual acuity; randomized controlled trial; cataract; article; controlled study; female; human; major clinical study; male; clinical outcome; bevacizumab; comparative study; follow up; multicenter study; adult; retina detachment; visual impairment; anterior eye chamber; treatment failure; aged; disease exacerbation; astigmatism; cyst; conjunctiva di…	NA	Explicit	NA	NA	United States, Canada, United Kingdom	Academic and Industrial	medically uncontrolled glaucoma	tube shunt (350-mm2¬†Baerveldt glaucoma implant)	trabeculectomy with mitomycin C (MMC, 0.4 mg/ml for 2 minutes)	A+X & B+X
LIHUCWXN	journalArticle	2022	El-Nimri N.W.; Moghimi S.; Penteado R.C.; Ghahari E.; Yang D.; Brye N.; Proudfoot J.; Do J.L.; Camp A.; Salcedo M.; Rubio V.; Weinreb R.N. AO - Penteado, Rafaella C.; ORCID: https://orcid.org/0000-0001-5566-569X AO - Do, Jiun L.; ORCID: https://orcid.org/0000-0003-4768-0624 AO - Camp, Andrew; ORCID: https://orcid.org/0000-0001-5954-5257 AO - Salcedo, Matthew; ORCID: https://orcid.org/0000-0002-70…	Comparison of the Effects of Latanoprostene Bunod and Timolol on Retinal Blood Vessel Density: A Randomized Clinical Trial	American Journal of Ophthalmology	NA	["0002-9394", "1879-1891"]	10.1016/j.ajo.2022.04.022	https://www.elsevier.com/locate/ajo	Purpose: To compare the differences in retinal vessel density (VD) between topical administration of latanoprostene bunod (LBN) ophthalmic solution 0.024% and timolol maleate 0.5% in patients with open-angle glaucoma (OAG) or ocular hypertension (OHT) and normal subjects. Design(s): Randomized, single center, crossover clinical trial. Method(s): Eligible subjects were examined during 6 study visi…	2022	45248.5337615741	45248.533761574101	NA	120-129	NA	NA	241	NA	NA	NA	NA	NA	NA	NA	NA	NA	English	NA	Medical	Glaucoma	rayyan-602177721	NA	NA	NA	NA	NA	NA	Blood Vessels; intraocular pressure; optical coherence tomography; visual acuity; randomized controlled trial; article; controlled study; female; human; male; clinical article; eye examination; drug efficacy; Retinal Vessels; adult; hypertension; crossover procedure; aged; slit lamp microscopy; best corrected visual acuity; perimetry; *intraocular hypertension/dt [Drug Therapy]; central corneal t…	NA	Explicit	NA	NA	United States	Academic and Industrial	open-angle glaucoma and ocular hypertension	topical administration of latanoprostene bunod (LBN) ophthalmic solution 0.024%	topical administration of timolol maleate ophthalmic solution 0.5%	A+X & B+X
CTA9HAI9	journalArticle	2022	Lemmens S.; Rossetti L.; Oddone F.; Sunaric-Megevand G.; Hommer A.; Vandewalle E.; Francesca Cordeiro M.; McNaught A.; Montesano G.; Stalmans I. AO - Lemmens, Sophie; ORCID: https://orcid.org/0000-0002-6842-1747	Comparison of preserved bimatoprost 0.01% with preservative-free tafluprost: A randomised, investigator-masked, 3-month crossover, multicentre trial, SPORT II	European Journal of Ophthalmology	NA	["1120-6721", "1724-6016"]	10.1177/11206721211006573	https://journals.sagepub.com/home/EJO	Importance: This study compares the efficacy and tolerability of a preservative-free prostaglandin analogue (tafluprost 15 mg/ml) to a prostaglandin analogue that uses 0.02% of benzalkonium chloride (bimatoprost 0.1 mg/ml). Background(s): Different prostaglandin analogues have been commercially approved, with differences in tolerability. Design(s): Prospective, randomised, investigator-masked, 3-…	2022	45248.5337731481	45248.533773148098	NA	968-975	NA	2	32	NA	NA	NA	NA	NA	NA	NA	NA	NA	English	NA	Medical	Glaucoma	rayyan-602177392	NA	NA	NA	NA	NA	NA	Multicenter Studies as Topic; intraocular pressure; randomized controlled trial; article; controlled study; female; human; major clinical study; male; prospective study; clinical outcome; drug efficacy; drug safety; multicenter study; adult; crossover procedure; ophthalmoscopy; drug tolerability; aged; slit lamp microscopy; best corrected visual acuity; perimetry; hypertrichosis; *intraocular hyp…	NA	Explicit	NA	NA	Austria, Belgium, Italy, Switzerland, United Kingdom	Academic and Industrial	bilateral ocular hypertension, exfoliation glaucoma, or primary open-angle glaucoma	preservative-free prostaglandin analogue (tafluprost 15 mg/ml)	prostaglandin analogue with 0.02% benzalkonium chloride (bimatoprost 0.1 mg/ml)	A+A & B+B
QTIV8LZY	journalArticle	2022	Shalaby H.S.; Hashem N.H. AO - Shalaby, Hisham Samy; ORCID: https://orcid.org/0000-0002-5483-9974	Trabeculectomy with OloGen versus Mitomycin C for the Treatment of Silicone Oil-Induced Glaucoma	Klinische Monatsblatter fur Augenheilkunde	NA	["0023-2165", "1439-3999"]	10.1055/a-1500-8230	http://www.thieme-connect.com/ejournals/toc/klimo	Aim To compare the intraocular pressure-lowering effect and success rate of trabeculectomy with OloGen to that of trabeculectomy with mitomycin C (MMC) in cases of silicone oil-induced glaucoma. Materials and Methods Forty eyes of forty patients with elevated intraocular pressure (IOP) after vitrectomy and silicone oil injection (followed by silicone oil removal) were assigned to two groups. Grou…	2022	45248.5337731481	45248.533773148098	NA	1147-1154	NA	9	239	NA	NA	NA	Trabekulektomie mit OloGen versus Mitomycin-C-Behandlung von silikonolinduziertem Glaukom	NA	NA	NA	NA	NA	English	NA	Medical	Glaucoma	rayyan-602177917	NA	NA	NA	NA	NA	NA	Glaucoma; intraocular pressure; inflammation; randomized controlled trial; phacoemulsification; article; controlled study; female; human; male; eye drops; clinical article; eye examination; local anesthesia; postoperative period; single blind procedure; follow up; adult; ophthalmoscopy; medical history; surgical technique; iridectomy; outpatient; anterior eye segment; hemostasis; aged; prednisolo…	NA	Explicit	NA	NA	Egypt	None	silicone oil-induced glaucoma	trabeculectomy with OloGen	trabeculectomy with mitomycin C (MMC)	A+X & B+X
FDEJT8TA	journalArticle	2022	Zhang G.; Fu W.; Xu J.; Hu P.; Zhang Y.; Sang Z.; Wu W.; Zheng K.; Wu L.; Liu Z. AO - Zhang, Guoliang; ORCID: https://orcid.org/0000-0002-9287-4711 AO - Wu, Lie; ORCID: https://orcid.org/0000-0001-5102-5265 AO - Liu, Zhishun; ORCID: https://orcid.org/0000-0001-7570-8917	Moxibustion with Walnut Shell Spectacles Could Improve the Objective Symptoms and Tear Film Stability of Patients with Dry Eye Disease: A Randomized Controlled Trial	Evidence-based Complementary and Alternative Medicine	NA	["1741-427X", "1741-4288"]	10.1155/2022/1773444	http://www.hindawi.com/journals/ecam/contents.html	Objectives. This study aims to evaluate the efficacy and acceptability of moxibustion with walnut shell spectacles in treating dry eye disease (DED) patients and to provide treatment options. Methods. 126 DED patients were randomly allocated into the moxibustion group (treated by moxibustion with walnut shell spectacles, 64 cases) and the artificial tears group (treated with sodium hyaluronate ey…	2022	45248.5337847222	45248.533784722204	NA	1773444	NA	NA	2022	NA	NA	NA	NA	NA	NA	NA	NA	NA	English	NA	Medical	Cornea	rayyan-602177412	NA	NA	NA	NA	NA	NA	Eye Diseases; randomized controlled trial; article; clinical effectiveness; controlled study; female; human; major clinical study; male; outcome assessment; adult; treatment duration; Tears; staining; visual analog scale; eye discomfort; Schirmer test; Ocular Surface Disease Index; tear break-up time; *tear film; *dry eye/th [Therapy]; corneal fluorescein staining; *moxibustion; *spectacles/ct [C…	NA	Explicit	NA	NA	China	Academic	Dry eye disease	moxibustion with walnut shell spectacles	sodium hyaluronate eye drops	A+A & B+B
UMMHP9S2	journalArticle	2022	Korenfeld M.; Gira J.; Jong K.; Martel J.; Vold S.; Walters T.; Usner D.; Donnenfeld E. AO - Korenfeld, Michael; ORCID: https://orcid.org/0000-0003-1804-5525 AO - Gira, Joe; ORCID: https://orcid.org/0000-0003-4875-2917	OCS-01 (Novel Topical Dexamethasone Formulation) in Inflammation and Pain Post Cataract Surgery: A Randomized, Double-Masked, Vehicle-Controlled Study	Clinical Therapeutics	NA	["0149-2918", "1879-114X"]	10.1016/j.clinthera.2022.11.003	https://www.elsevier.com/locate/clinthera	Purpose: The goal of this study was to compare topical dexamethasone 1.5% in a novel formulation (OCS-01) once daily and BID versus vehicle for the treatment of inflammation and pain after cataract surgery. Method(s): This was a Phase II, double-masked, vehicle-controlled, randomized multicenter study. Adult patients with planned unilateral uncomplicated cataract surgery were randomized to receiv…	2022	45248.5337847222	45248.533784722204	NA	1577-1587	NA	12	44	NA	NA	NA	NA	NA	NA	NA	NA	NA	English	NA	Medical	Cataract	rayyan-602177413	NA	NA	NA	NA	NA	NA	Inflammation; Cataract; Dexamethasone; intraocular pressure; randomized controlled trial; article; controlled study; double blind procedure; female; human; major clinical study; male; steroid/pv [Special Situation for Pharmacovigilance]; unclassified drug; *postoperative pain/dt [Drug Therapy]; drug efficacy; drug safety; mydriatic agent/pv [Special Situation for Pharmacovigilance]; multicenter s…	NA	Explicit	NA	NA	United States	Industrial	patients undergoing planned unilateral uncomplicated cataract surgery	topical¬†dexamethasone¬†1.5% in a novel formulation (OCS-01) once daily and twice daily for 15 days	matching vehicle eye drops twice daily for 15 days	A+X & B+X
HHB8DJEV	journalArticle	2022	Marks A.; Patel D.; Chottiner M.; Kayarian F.; Peksa G.D.; Gottlieb M.	Covered or uncovered: A randomized control trial of Tegaderm versus no Tegaderm for ocular ultrasound	American Journal of Emergency Medicine	NA	["0735-6757", "1532-8171"]	10.1016/j.ajem.2022.08.044	http://www.journals.elsevier.com/american-journal-of-emergency-medicine/	Background: Studies on ocular point-of-care ultrasound vary on whether gel should be directly applied to the eye or on top of an adhesive membrane (i.e., TegadermTM). However, there are currently no data regarding which approach has better image quality and the impact of patient preference. In this study, we sought to address this gap by assessing the difference in image quality and patient prefe…	2022	45248.5337847222	45248.533784722204	NA	87-89	NA	NA	61	NA	NA	NA	NA	NA	NA	NA	NA	NA	English	NA	Medical	Retina	rayyan-602177975	NA	NA	NA	NA	NA	NA	statistical analysis; randomized controlled trial; article; controlled study; female; human; major clinical study; male; prospective study; single blind procedure; comparative study; adult; young adult; crossover procedure; middle aged; emergency ward; aged; Likert scale; very elderly; image analysis; image quality; sonographer; Student t test; *point of care ultrasound; patient comfort; eye disc…	NA	Explicit	NA	NA	United States	None	patients requiring ocular ultrasound (in ED for chief complaint of visual loss/ headache)	adhesive cover (Tegaderm‚Ñ¢)	no adhesive cover	A+B
SSS32CLZ	journalArticle	2022	Renzi-Hammond L.M.; Buch J.; Xu J.; Hammond B.R.	Reduction of Glare Discomfort and Photostress Recovery Time Through the Use of a High-Energy Visible-Filtering Contact Lens	Eye and Contact Lens	NA	["1542-2321", "1542-233X"]	10.1097/ICL.0000000000000935	http://journals.lww.com/claojournal/pages/default.aspx	Objectives:Glare discomfort (GDC) is the slight pain (discomfort) that arises when exposed to light that exceeds one's adaptive state. Such light can also cause a temporary loss in visual function (photostress, PS). We tested the hypothesis that filtering with a high-energy visible (HEV) light-filtering contact lens can reduce GDC and speed PS recovery time. Method(s):Sixty-one subjects were rand…	2022	45248.5337962963	45248.533796296302	NA	516-520	NA	12	48	NA	NA	NA	NA	NA	NA	NA	NA	NA	English	NA	Medical	Cornea	rayyan-602177480	NA	NA	NA	NA	NA	NA	strabismus; randomized controlled trial; vision; article; controlled study; double blind procedure; female; human; major clinical study; male; videorecording; adult; time factor; cohort analysis; aged; quantitative analysis; light exposure; *convalescence; *eye discomfort; *contact lens/ct [Clinical Trial]; soft contact lens; *filtration; *glare; *light stress; palpebral fissure; size	NA	Explicit	NA	NA	United States	Industrial	Glare discomfort	high-energy visible (HEV) light‚Äìfiltering contact lens	relatively clear contact lens	A+B
I5Q2TE3U	journalArticle	2022	Ventre L.; Fallico M.; Longo A.; Parisi G.; Russo A.; Bonfiglio V.; Marolo P.; Caselgrandi P.; Avitabile T.; Borrelli E.; Reibaldi M.	Conventional internal limiting membrane peeling versus inverted flap for small-to-medium idiopathic macular hole: A randomized trial	Retina	NA	["0275-004X", "1539-2864"]	10.1097/IAE.0000000000003622	http://journals.lww.com/retinajournal	Purpose:To compare conventional internal limiting membrane (ILM) peeling versus inverted flap technique in small-to-medium idiopathic macular hole. Method(s):Eyes with <=400 m idiopathic macular holes were randomized into the conventional ILM peeling group (25 eyes) and inverted flap group (25 eyes). A 12-month follow-up was considered. Macular sensitivity (MS) change detected with MP-1 microperi…	2022	45248.5337962963	45248.533796296302	NA	2251-2257	NA	12	42	NA	NA	NA	NA	NA	NA	NA	NA	NA	English	NA	Surgical	Retina	rayyan-602177489	NA	NA	NA	NA	NA	NA	randomized controlled trial; article; controlled study; female; human; major clinical study; male; clinical outcome; comparative study; follow up; adult; visual system parameters; surgical technique; spectral domain optical coherence tomography; best corrected visual acuity; perimetry; *retina surgery; internal limiting membrane; spectral domain optical coherence tomography device; partial cohere…	NA	Explicit	NA	NA	Italy	None	idiopathic full-thickness macular hole ‚â§400 Œºm	inverted flap technique	conventional internal limiting membrane (ILM) peeling technique	A+X & B+X
XXQB5Y7Z	journalArticle	2022	Pujari R.; Matsou A.; Kean J.; Zhang J.; Rajan M.S. AO - Pujari, Rathin; ORCID: https://orcid.org/0000-0003-3264-4532	A Randomized Controlled Trial Comparing Microthin Descemet Stripping Automated Endothelial Keratoplasty with Descemet Membrane Endothelial Keratoplasty: Two-Year Report	Cornea	NA	["0277-3740", "1536-4798"]	10.1097/ICO.0000000000003024	http://journals.lww.com/corneajrnl/pages/default.aspx	Purpose:The purpose of this study was to report the 2-year outcomes of a double-blinded randomized controlled trial comparing Descemet membrane endothelial keratoplasty (DMEK) and microthin Descemet stripping automated endothelial keratoplasty (MT-DSAEK). Method(s):Fifty-six eyes of 56 patients were randomized to DMEK or microthin DSAEK (MT-DSAEK). The main outcome measure was best spectacle-corr…	2022	45248.5338078704	45248.533807870401	NA	1519-1524	NA	12	41	NA	NA	NA	NA	NA	NA	NA	NA	NA	English	NA	Surgical	Cornea	rayyan-602177504	NA	NA	NA	NA	NA	NA	quality of life; randomized controlled trial; article; controlled study; double blind procedure; human; major clinical study; follow up; retina detachment; cohort analysis; best corrected visual acuity; cell count; central corneal thickness; cell density; *intermethod comparison; endothelium cell; *Descemet stripping endothelial keratoplasty; trabeculectomy; glaucoma/su [Surgery]; graft rejection…	NA	Explicit	NA	NA	United Kingdom	Academic	Fuchs endothelial dystrophy (FED)	Descemet membrane endothelial keratoplasty (DMEK)	microthin Descemet stripping automated endothelial keratoplasty (MT-DSAEK)	A+X & B+X
24Q3LB9S	journalArticle	2022	Gulmez M.; Ural Fatihoglu O.; Tekce A. AO - Gulmez, Mehmet; ORCID: https://orcid.org/0000-0001-5696-3218	Comparison of visual outcomes between 120-microm and 140-microm cap thicknesses 12 months after small incision lenticule extraction	Lasers in Medical Science	NA	["0268-8921", "1435-604X"]	10.1007/s10103-022-03534-y	https://link.springer.de/link/service/journals/10103/index.htm	To compare visual and refractive outcomes as well as changes in high-order aberrations in patients with 120- versus 140-microm cap thicknesses 12 months after small incision lenticule extraction. Ninety-four patients were randomized to receive small incision lenticule extraction with either a 120-microm cap thickness (n = 47) or a 140-microm cap thickness (n = 47) to treat myopia or myopic astigm…	2022	45248.5338078704	45248.533807870401	NA	2667-2673	NA	6	37	NA	NA	NA	NA	NA	NA	NA	NA	NA	English	NA	Surgical	Cornea	rayyan-602178394	NA	NA	NA	NA	NA	NA	randomized controlled trial; article; controlled study; female; human; major clinical study; male; prospective study; topical anesthesia; eye examination; postoperative period; comparative study; follow up; adult; sex difference; central corneal thickness; cornea topographer; refractive surgery; corrected distance visual acuity; ophthalmic camera; moxifloxacin/dt [Drug Therapy]; dry eye/dt [Drug …	NA	Explicit	NA	NA	Turkey	None	myopia/ myopic astigmatism	small incision lenticule extraction with 140-¬µm cap thickness	small incision lenticule extraction with 120-¬µm cap thickness	A+X & B+X
ZP8RMA2D	journalArticle	2022	Barabino S.; Montaldo E.; Mingari M.C.; Mazzotta C.; Giuffrida S.; Rolando M. AO - Barabino, Stefano; ORCID: https://orcid.org/0000-0002-6317-8848	Is there a role for tapered topical dose steroidal treatment for dry eye disease? A randomized, pilot study	European Journal of Ophthalmology	NA	["1120-6721", "1724-6016"]	10.1177/11206721211048730	https://journals.sagepub.com/home/EJO	Purpose: To evaluate the effect of tapered doses of loteprednol-etabonate in dry eye disease patients. Material(s) and Method(s): Dry eye and treatment outcomes were assessed by Schirmer I test, tear BUT, lissamine green conjunctival staining, fluorescein corneal staining, and HLA-DR expression on conjunctival cells. Patients received either loteprednol-etabonate 0.5% twice daily for 14 days tape…	2022	45248.5338194444	45248.533819444398	NA	2452-2458	NA	4	32	NA	NA	NA	NA	NA	NA	NA	NA	NA	English	NA	Medical	Cornea	rayyan-602178416	NA	NA	NA	NA	NA	NA	Pilot Projects; Eye Diseases; intraocular pressure; randomized controlled trial; article; controlled study; human; sodium chloride; clinical article; adult; pilot study; flow cytometry; aged; slit lamp microscopy; best corrected visual acuity; culture medium; visual analog scale; fluorescein; tonometry; *dry eye; conjunctiva epithelium; fluorescence activated cell sorting; centrifugation; flow cy…	NA	Explicit	NA	NA	Italy	Industrial	Dry eye disease	bilateral loteprednol etabonate 0.5% twice daily for 14‚Äâdays, once daily for next 14‚Äâdays, and twice weekly for 28‚Äâdays	bilateral NaCl 0.9% with the same regimen as the intervention group	A+A & B+B
6838U8J9	journalArticle	2022	Elwehidy A.S.; Bayoumi N.H.L.; Hagras S.M.; Elshaer S. AO - Bayoumi, Nader H.L.; ORCID: https://orcid.org/0000-0002-3140-5073	Ahmed glaucoma valve implantation with and without Ologen adjuvant in pediatric glaucoma	Journal of AAPOS	NA	["1091-8531", "1528-3933"]	10.1016/j.jaapos.2022.05.009	http://journals.elsevierhealth.com/periodicals/ympa/issues	Purpose: To compare outcomes of Ologen augmentation of Ahmed glaucoma valve implantation (AVG) and AGV implantation alone in children operated on for uncontrolled glaucoma. Method(s): A prospective study was conducted on 33 eyes (18 right eyes) of 33 children (20 males) operated on following failed initial glaucoma surgeries. Eyes were randomized to the AGV or the AGV-Ologen group. The primary ou…	2022	45248.5338194444	45248.533819444398	NA	238.e1-238.e6	NA	5	26	NA	NA	NA	NA	NA	NA	NA	NA	NA	English	NA	Medical	Paediatrics	rayyan-602177584	NA	NA	NA	NA	NA	NA	patient safety; Glaucoma; intraocular pressure; child; randomized controlled trial; article; female; human; male; prospective study; clinical article; outcome assessment; postoperative period; follow up; laser coagulation; drug dose reduction; cohort analysis; treatment failure; intervention study; preschool child; disease exacerbation; *childhood disease/dt [Drug Therapy]; *childhood disease/th …	NA	Explicit	NA	NA	Egypt	None	Paediatric uncontrolled glaucoma following failed glaucoma surgery	Ahmed glaucoma valve implantation with Ologen adjuvant	Ahmed glaucoma valve implantation without Ologen adjuvant	A+X & B+X
C8H366DP	journalArticle	2022	Yadgari M.; Vafaei F.; Sobhani S.; Sheibani K.; Noorizadeh F.	Pretreatment with frequent topical betamethasone in Ahmed glaucoma valve implantation	Canadian Journal of Ophthalmology	NA	["0008-4182", "1715-3360"]	10.1016/j.jcjo.2021.04.016	http://www.sciencedirect.com/science/journal/00084182	Objective: To evaluate the efficacy of pretreatment with topical betamethasone in Ahmed glaucoma valve (AGV) implantation. Design(s): Randomized clinical trial. Participant(s): Sixty-two eyes from 62 patients undergoing AGV. Method(s): We randomly assigned patients undergoing AGV to 2 arms of the study. The case group received AGV implantation with preoperative betamethasone eye drops, and the co…	2022	45248.5338194444	45248.533819444398	NA	270-276	NA	4	57	NA	NA	NA	NA	NA	NA	NA	NA	NA	English	NA	Medical	Glaucoma	rayyan-602178420	NA	NA	NA	NA	NA	NA	Glaucoma; intraocular pressure; sample size; randomized controlled trial; article; controlled study; female; human; major clinical study; male; drug efficacy; outcome assessment; postoperative period; follow up; adult; case control study; middle aged; imaging software; slit lamp; preoperative period; drug screening; Goldmann applanation tonometer; *implantation; *premedication; nylon suture; *Ahm…	NA	Explicit	NA	NA	Iran	Industrial	Glaucoma (patients undergoing glaucoma drainage implant surgery)	Ahmed glaucoma valve implantation with preoperative betamethasone eye drops	Ahmed glaucoma valve implantation without preoperative betamethasone eye drops	A+X & X+X
IAUKCJJ7	journalArticle	2022	Limon U.; Sezgin Akcay B.I.	Add-On Effect of Simultaneous Intravitreal Dexamethasone to Intravitreal Bevacizumab in Patients with Macular Edema Secondary to Branch Retinal Vein Occlusion	Journal of Ocular Pharmacology and Therapeutics	NA	["1080-7683", "1557-7732"]	10.1089/jop.2021.0100	https://www.liebertonline.com/jop	Purpose: To report the effect of simultaneous dexamethasone and bevacizumab combination treatment in patients with macular edema secondary to branch retinal vein occlusion (BRVO). Method(s): Treatment-naive patients who had a macular edema secondary to BRVO with a duration of less than 1 month were treated either with intravitreal bevacizumab (Group-1) or intravitreal bevacizumab simultaneously c…	2022	45248.5338194444	45248.533819444398	NA	183-188	NA	2	38	NA	NA	NA	NA	NA	NA	NA	NA	NA	English	NA	Medical	Retina	rayyan-602178443	NA	NA	NA	NA	NA	NA	treatment outcome; randomized controlled trial; article; controlled study; female; human; major clinical study; male; outcome assessment; data analysis software; adult; *bevacizumab/dt [Drug Therapy]; *bevacizumab/vi [Intravitreal Drug Administration]; retreatment; drug effect; loading drug dose; middle aged; best corrected visual acuity; cataract extraction; *macular edema/dt [Drug Therapy]; *de…	NA	Explicit	NA	NA	Turkey	None	macular edema secondary to branch retinal vein occlusion (BRVO)	intravitreal bevacizumab simultaneously combined with dexamethasone intravitreal implant	intravitreal bevacizumab therapy only	A+X & B+X
UMQGVK4X	journalArticle	2022	Zhang Q.; Zhang H.; Qin G.; Wu Y.; Song Y.; Yang L.; Yu S.; He X.; Moore J.E.; Moutari S.; Palme C.; Xu L.; He W.; Pazo E.E.	Impact of Diquafosol Ophthalmic Solution on Tear Film and Dry Eye Symptom in Type 2 Diabetic Dry Eye: A Pilot Study	Journal of Ocular Pharmacology and Therapeutics	NA	["1080-7683", "1557-7732"]	10.1089/jop.2021.0083	https://www.liebertonline.com/jop	Purpose: Diquafosol ophthalmic solution (DQS) stimulates P2Y2 receptors on the ocular surface, which enhances mucin secretion from goblet cells. Therefore, tear film stability and hydration of the ocular surface can be achieved independent from lacrimal gland function. Method(s): This prospective, open-label pilot study included 60 eyes of 30 diabetic patients diagnosed with dry eye disease (DED)…	2022	45248.5338194444	45248.533819444398	NA	133-140	NA	2	38	NA	NA	NA	NA	NA	NA	NA	NA	NA	English	NA	Medical	Cornea	rayyan-602178444	NA	NA	NA	NA	NA	NA	Pilot Projects; Ophthalmic Solutions; randomized controlled trial; article; controlled study; female; human; male; clinical article; drug efficacy; drug safety; data analysis software; adult; pilot study; *eye drops/dt [Drug Therapy]; clinical evaluation; artificial tear; Tears; human cell; middle aged; *non insulin dependent diabetes mellitus; diabetic patient; meibomian gland; conjunctival hype…	NA	Explicit	NA	NA	China	None	Type 2 diabetic patients with bilateral dry eye disease	3% diquafosol ophthalmic solution (1 drop 6 times/day for 4 weeks)	0.1% sodium HA preservative-free artificial tears (1 drop 6 times/day for 4 weeks)	A+A & B+B
I4TGNBBU	journalArticle	2022	Zhao X.; Li Y.; Ma W.; Lian P.; Yu X.; Chen S.; Huang X.; Liu B.; Lu L.	Macular buckling versus vitrectomy on macular hole associated macular detachment in eyes with high myopia: A randomised trial	British Journal of Ophthalmology	NA	["0007-1161", "1468-2079"]	10.1136/bjophthalmol-2020-317800	http://bjo.bmj.com/	Aim To compare the efficacy of macular buckling (MB) and pars plana vitrectomy (PPV) for full-thickness macular holes (FTMH) and associated macular detachment (MD) in highly myopic eyes. Methods Prospective interventional case series of eyes undergoing PPV or MB for FTMH and MD. Main outcome measures Best-corrected visual acuity (BCVA) at postoperative month 24. Other measured outcomes include th…	2022	45248.5338194444	45248.533819444398	NA	582-586	NA	4	106	NA	NA	NA	NA	NA	NA	NA	NA	NA	English	NA	Surgical	Retina	rayyan-602178460	NA	NA	NA	NA	NA	NA	treatment outcome; Myopia; randomized controlled trial; Vitrectomy; article; clinical effectiveness; controlled study; female; human; major clinical study; male; prospective study; postoperative period; adult; disease severity; intermethod comparison; disease course; treatment failure; middle aged; *disease association; best corrected visual acuity; patient participation; *retina detachment/su [S…	NA	Explicit	NA	NA	China	Governmental	macular hole associated macular detachment in eyes with high myopia	Macular buckling surgery	Pars plana vitrectomy surgery	A+X & B+X
RIZHRC4P	journalArticle	2022	Hoffman J.J.; Yadav R.; Sanyam S.D.; Chaudhary P.; Roshan A.; Singh S.K.; Mishra S.K.; Arunga S.; Hu V.H.; Macleod D.; Leck A.; Burton M.J. AO - Leck, Astrid; ORCID: https://orcid.org/0000-0001-9251-2318 AO - Chaudhary, Pankaj; ORCID: https://orcid.org/0000-0001-5213-4383 AO - Macleod, David; ORCID: https://orcid.org/0000-0002-2371-5709	Topical Chlorhexidine 0.2% versus Topical Natamycin 5% for the Treatment of Fungal Keratitis in Nepal: A Randomized Controlled Noninferiority Trial	Ophthalmology	NA	["0161-6420", "1549-4713"]	10.1016/j.ophtha.2021.12.004	https://www.elsevier.com/locate/ophtha	Purpose: To investigate if topical chlorhexidine 0.2%, which is low cost and easy to formulate, is noninferior to topical natamycin 5% for the treatment of filamentous fungal keratitis. Design(s): Randomized controlled, single-masked, noninferiority clinical trial. Participant(s): Adults attending a tertiary-level ophthalmic hospital in Nepal with filamentous fungal infection confirmed on smear o…	2022	45248.5338310185	45248.533831018503	NA	530-541	NA	5	129	NA	NA	NA	NA	NA	NA	NA	NA	NA	English	NA	Medical	Cornea	rayyan-602178559	NA	NA	NA	NA	NA	NA	confocal microscopy; intraocular pressure; analgesia; visual acuity; randomized controlled trial; article; controlled study; female; human; major clinical study; male; clinical outcome; outcome assessment; clinical assessment; follow up; intention to treat analysis; adult; clinical feature; treatment duration; endophthalmitis/si [Side Effect]; ophthalmologist; tertiary care center; slit lamp micr…	NA	Implicit	NA	NA	Nepal	Academic	Filamentous fungal keratitis	Topical chlorhexidine 0.2%	Topical natamycin 5%	A+X & B+X
9JAB4L7K	journalArticle	2022	Mencucci R.; Ach T.; Liekfeld A.; Scialdone A.; Civiale C.; Mazzone M.G.; Caporossi A. AO - Mencucci, Rita; ORCID: https://orcid.org/0000-0003-1856-6363	Reduced Posology of an Ophthalmic Hydrogel Containing Dexamethasone/Netilmicin to Prevent and Treat Ocular Inflammation After Cataract Surgery: Efficacy and Tolerability	Advances in Therapy	NA	["0741-238X", "1865-8652"]	10.1007/s12325-022-02295-y	https://www.springer.com/journal/12325	Introduction: To demonstrate efficacy and safety of an ophthalmic hydrogel formulation of netilmicin/dexamethasone, containing xanthan gum twice a day (b.i.d.) versus netilmicin/dexamethasone eye drops four times a day (q.i.d) to treat inflammation and prevention of infection after cataract surgery. Method(s): Patients undergoing phacoemulsification with intraocular lens implantation (IOL) were r…	2022	45248.5338310185	45248.533831018503	NA	5474-5486	NA	12	39	NA	NA	NA	NA	NA	NA	NA	NA	NA	English	NA	Medical	Cataract	rayyan-602177685	NA	NA	NA	NA	NA	NA	Inflammation; Cataract; Dexamethasone; randomized controlled trial; *drug efficacy; article; double blind procedure; female; human; major clinical study; male; comparative effectiveness; postoperative period; intention to treat analysis; adult; anterior eye chamber; *drug tolerability; aged; slit lamp microscopy; drug hypersensitivity/si [Side Effect]; phase 3 clinical trial; *lens implantation; …	NA	Implicit	NA	NA	Italy and Germany	Industrial	Cataracts	twice daily 0.1%/netilmicin (Netildex) ophthalmic gel	four times daily dexamethasone 0.1%/netilmicin 0.3% (Netildex) eye drops	A+X & B+X
K9GWR6NX	journalArticle	2022	Kumar V.; Sonkar R.; Verma S.; Azad S.V.; Chawla R.; Venkatesh P.; Vohra R.; Kumar A. AO - Verma, Saurabh; ORCID: https://orcid.org/0000-0002-1477-7975	PNEUMATIC VITREOLYSIS VERSUS PARS PLANA VITRECTOMY IN FOCAL SYMPTOMATIC VITREOMACULAR TRACTION SYNDROME: A Randomized Trial	Retina	NA	["0275-004X", "1539-2864"]	10.1097/IAE.0000000000003456	http://journals.lww.com/retinajournal	Purpose:To compare pneumatic vitreolysis and pars plana vitrectomy in the management of focal symptomatic vitreomacular traction (VMT). Method(s):Patients aged 18 years or older, with idiopathic focal symptomatic VMT and best-corrected visual acuity <20/40, without any other retinal pathology were randomized to undergo pneumatic vitreolysis (Group 1) or pars plana vitrectomy (Group 2). The primar…	2022	45248.5338310185	45248.533831018503	NA	1277-1283	NA	7	42	NA	NA	NA	NA	NA	NA	NA	NA	NA	English	NA	Surgical	Retina	rayyan-602177703	NA	NA	NA	NA	NA	NA	intraocular pressure; optical coherence tomography; visual acuity; randomized controlled trial; clinical trial; Vitrectomy; article; controlled study; female; human; male; steroid/dt [Drug Therapy]; clinical article; eye examination; outcome assessment; follow up; adult; cataract/co [Complication]; postoperative care; retina detachment/co [Complication]; *eye disease; optical coherence tomography…	NA	Implicit	NA	NA	India	None	focal symptomatic vitreomacular traction	Pneumatic vitreolysis	Pars plana vitrectomy	A+X & B+X
PLPFHATM	journalArticle	2022	Toyos R.; Desai N.R.; Toyos M.; Dell S.J.	Intense pulsed light improves signs and symptoms of dry eye disease due to meibomian gland dysfunction: A randomized controlled study	PLoS ONE	NA	["1932-6203 (electronic)", "1932-6203"]	10.1371/journal.pone.0270268	https://journals.plos.org/plosone/article/file?id=10.1371/journal.pone.0270268&type=printable	Purpose To compare the safety and efficacy of intense pulsed light (IPL) followed by meibomian gland expression (MGX), against monotherapy of MGX. Methods Patients with moderate to severe meibomian gland dysfunction (MGD) were 1:1 randomized to 4 sessions of intense pulse light + MGX at 2-week intervals, or 4 sessions of Sham + MGX at 2-week intervals. Both patients and examiners were blinded to …	2022	45248.5338425926	45248.533842592602	NA	e0270268	NA	6	17	NA	NA	NA	NA	NA	NA	NA	NA	NA	English	NA	Medical	Cornea	rayyan-602177709	NA	NA	NA	NA	NA	NA	Eye Diseases; glaucoma; randomized controlled trial; Pulse; article; controlled study; female; human; major clinical study; male; outcome assessment; drug safety; follow up; adult; skin; eyelid; artificial tear; middle aged; slit lamp microscopy; eye protection; visual analog scale; *meibomian gland dysfunction; fluorescein; biomicroscopy; *dry eye; Ocular Surface Disease Index; *intense pulsed l…	NA	Implicit	NA	NA	USA	Industrial	Meibomian gland dysfunction	4 sessions of intense pulse light + MGX at 2-week intervals	4 sessions of Sham + MGX at 2-week intervals	A+A & B+B
VRT93LX7	journalArticle	2022	Jin H.D.; Surbeck J.W.; Marsh H.R.; Ding K.; Kingsley R.M.; Riaz K.M.; Park S.S.K.; Shah V.A. AO - Riaz, Kamran M.; ORCID: https://orcid.org/0000-0003-1090-5025 AO - Shah, Vinay A.; ORCID: https://orcid.org/0000-0002-8812-7203	The effect of punctal plugs in reducing ocular surface irritation after povidone-iodine preparation of intravitreal injection-a randomized trial	Eye (Basingstoke)	NA	["0950-222X", "1476-5454"]	10.1038/s41433-021-01476-3	http://www.nature.com/eye/index.html	Purpose: To evaluate the utility of dissolvable collagen punctal plugs (CPP) in reducing ocular surface irritation after intravitreal injections (IVI). Method(s): Sixty-four subjects in the experimental group received CPP after intravitreal injections. Sixty-two controls did not receive CPP. Reductions in the Ocular Surface Disease Index¬© (OSDI) and Standardized Patient Evaluation of Eye Dryness…	2022	45248.5338425926	45248.533842592602	NA	568-574	NA	3	36	NA	NA	NA	NA	NA	NA	NA	NA	NA	English	NA	Medical	Cornea	rayyan-602178732	NA	NA	NA	NA	NA	NA	randomized controlled trial; article; controlled study; female; human; major clinical study; male; prospective study; adult; eye disease assessment; aged; staining; very elderly; dry eye; eye discomfort; *ocular surface disease; Schirmer test; Ocular Surface Disease Index; *therapy effect; *punctal plug; tear break-up time; *collagen implant; *ocular surface irritation; *povidone iodine/ct [Clini…	NA	Implicit	NA	NA	USA	None	Dry eye disease	Dissolvable collagen punctual plugs (CPP)	No CPP	A+X & B+X
W8DDXSFR	journalArticle	2022	Clark D.; Karpecki P.; Salapatek A.M.; Sheppard J.D.; Brady T.C.	Reproxalap Improves Signs and Symptoms of Allergic Conjunctivitis in an Allergen Chamber: A Real-World Model of Allergen Exposure	Clinical Ophthalmology	NA	["1177-5467", "1177-5483"]	10.2147/OPTH.S345324	https://www.dovepress.com/reproxalap-improves-signs-and-symptoms-of-allergic-conjunctivitis-in-a-peer-reviewed-fulltext-article-OPTH	Purpose: To assess the prophylactic and treatment activity of reproxalap, a novel reactive aldehyde species inhibitor, in a real-world model of allergen exposure. Method(s): In a randomized, double-masked, vehicle-controlled, crossover Phase 2 trial, 70 adult patients with >=2 years of moderate to severe allergic conjunctivitis history, a positive skin test to ragweed pollen, and allergen chamber…	2022	45248.5338425926	45248.533842592602	NA	15-23	NA	NA	16	NA	NA	NA	NA	NA	NA	NA	NA	NA	English	NA	Medical	Cornea	rayyan-602178819	NA	NA	NA	NA	NA	NA	randomized controlled trial; article; controlled study; double blind procedure; female; human; major clinical study; male; placebo; drug efficacy; drug safety; adult; crossover procedure; drug tolerability; disease severity; demography; middle aged; aged; disease duration; phase 2 clinical trial; ocular pruritus; eye redness; eye irritation/si [Side Effect]; skin test; drug activity; drug concent…	NA	Implicit	NA	NA	Canada	Industrial	Seasonal Allergic Conjunctivitis	Sequence A (0.25% reproxalap, 0.5% reproxalap, and placebo) vs Sequence B (0.5% reproxalap, placebo, 0.25% reproxalap) vs Sequence C (placebo, 0.25% reproxalap, 0.5% reproxalap)	Comparison between the groups (no stated placebo or control)	A/B/C+A/B/C
VT9N9GB2	journalArticle	2022	Taher S.G.; Rageh M.A.; Hashem O.	Extra Ocular Muscle Fenestration as a Weakening Maneuver for Surgical Management of Strabismus: A Randomized Pilot Clinical Trial	Clinical Ophthalmology	NA	["1177-5467", "1177-5483"]	10.2147/OPTH.S347092	http://www.dovepress.com/clinical-ophthalmology-journal	Purpose: This study aimed to evaluate the efficacy and safety of fenestration in comparison to the classic muscle recession as a weakening maneuver to horizontal and vertical extra ocular muscles in the surgical management of strabismus. Patients and Methods: This is a pilot single blind parallel group randomized controlled trial with 1:1 allocation ratio. Male or female patients aged 1-to 60-yea…	2022	45248.5338425926	45248.533842592602	NA	63-70	NA	NA	16	NA	NA	NA	NA	NA	NA	NA	NA	NA	English	NA	Surgical	Strabismus	rayyan-602178826	NA	NA	NA	NA	NA	NA	Strabismus; child; adolescent; randomized controlled trial; *clinical effectiveness; article; controlled study; female; human; major clinical study; male; pain assessment; clinical outcome; postoperative period; adult; pilot study; hospital admission; postoperative complication/co [Complication]; *safety; intermethod comparison; clinical evaluation; *extraocular muscle; *surgical technique; *stra…	NA	Implicit	NA	NA	Egypt	None	Horizontal or vertical strabismus	Extraocular muscle fenestration	Classic recession	A+X & B+X
RNYJ5PD9	journalArticle	2022	Syawal P.; Budu B.; Hatta M.; Massi M.N.; Ichsan A.M.; Minhajat R. AO - Syawal, Purnamanita; ORCID: https://orcid.org/0000-0002-7481-2701 AO - Ichsan, Andi Muhammad; ORCID: https://orcid.org/0000-0002-8844-2211 AO - Hatta, Mochammad; ORCID: https://orcid.org/0000-0002-8456-4203	Comparison between the triamcinolone and bevacizumab subconjunctivals and changes in Interleukin-1 mRNA expression in pterygium	Journal of Taibah University Medical Sciences	NA	1658-3612	10.1016/j.jtumed.2021.07.009	http://www.elsevier.com/journals/journal-of-taibah-university-medical-sciences/1658-3612	Objectives: Pterygium is a fibrovascular external ocular mass that grows from the conjunctiva into the cornea. The effect of subconjunctival injection of triamcinolone and bevacizumab has been inadequately investigated worldwide. This study aims to analyse the expression of IL-1 after the injection of triamcinolone and bevacizumab subconjunctiva. Method(s): All patients are randomized into three …	2022	45248.5338541667	45248.533854166701	NA	67-71	NA	1	17	NA	NA	NA	NA	NA	NA	NA	NA	NA	English	NA	Medical	Cornea	rayyan-602178858	NA	NA	NA	NA	NA	NA	RNA, Messenger; randomized controlled trial; article; controlled study; human; placebo; eye drops; clinical article; follow up; adult; messenger RNA/ec [Endogenous Compound]; interleukin 1/ec [Endogenous Compound]; blood level; lidocaine; Triamcinolone; *pterygium/su [Surgery]; polyglactin; *bevacizumab/cm [Drug Comparison]; *bevacizumab/cj [Subconjunctival Drug Administration]; autograft; XT - b…	NA	Implicit	NA	NA	Indonesia	None	Stage II primary pterygium	Bevacizumab or triamcinolone	Placebo	A+X & B+X & C+X
HK4CA4VH	journalArticle	2022	Cavaliere M.; De Luca P.; Scarpa A.; De Bonis E.; Troisi D.; Cassandro C.; Concilio G.; D'Ascanio L.; Di Stadio A. AO - Di Stadio, Arianna; ORCID: https://orcid.org/0000-0001-5510-3814	Longitudinal randomized study to evaluate the long-term outcome of endoscopic primary dacryocystorhinostomy with or without silicone tube	European Archives of Oto-Rhino-Laryngology	NA	["0937-4477", "1434-4726"]	10.1007/s00405-021-07104-w	https://link.springer.de/link/service/journals/00405/index.htm	Objective: Dacryocystorhinostomy (DCR) is indicated for the treatment of nasolacrimal obstruction with some authors suggesting the use of a silicone tube (stent) to maintain rhinostomy patency a long time. This study aims at comparing the results of endoscopic-DCR (En-DCR) with and without silicone stenting. Method(s): A randomized prospective study was conducted from January 2013 to January 2018…	2022	45248.5338541667	45248.533854166701	NA	1105-1109	NA	2	279	NA	NA	NA	NA	NA	NA	NA	NA	NA	English	NA	Surgical	Oculoplastics	rayyan-602178870	NA	NA	NA	NA	NA	NA	randomized controlled trial; article; controlled study; female; human; major clinical study; male; prospective study; risk factor; comparative study; follow up; adult; treatment duration; longitudinal study; middle aged; aged; *treatment outcome; *long term care; stent; restenosis/co [Complication]; *endoscopic surgery; Silicon; Silicones; *dacryocystorhinostomy; *silastic tube/am [Adverse Device…	NA	Implicit	NA	NA	Italy	None	Chronic epiphora from primary acquired nasolacrimal duct obstruction	En-DCR with silicone stent tube	En-DCR with no silicone stent tube	A+X & B+X
VBQNG3VD	journalArticle	2022	Chen Y.; Xiong R.; Chen X.; Zhang J.; Bulloch G.; Lin X.; Wu X.; Li J.	Efficacy Comparison of Repeated Low-Level Red Light and Low-Dose Atropine for Myopia Control: A Randomized Controlled Trial	Translational Vision Science and Technology	NA	["2164-2591 (electronic)", "2164-2591"]	10.1167/tvst.11.10.33	https://tvst.arvojournals.org/article.aspx?articleid=2783786	Purpose: To compare the treatment efficacy between repeated low-level red light (RLRL) therapy and 0.01% atropine eye drops for myopia control. Method(s): A single-masked, single-center, randomized controlled trial was conducted on children 7 to 15 years old with cycloplegic spherical equivalent refraction (SER) <= -1.00 diopter (D) and astigmatism <= 2.50 D. Participants were randomly assigned t…	2022	45248.5338541667	45248.533854166701	NA	33	NA	10	11	NA	NA	NA	NA	NA	NA	NA	NA	NA	English	NA	Medical	Paediatrics	rayyan-602177793	NA	NA	NA	NA	NA	NA	intraocular pressure; optical coherence tomography; child; anisometropia; Myopia; adolescent; randomized controlled trial; clinical trial; *drug efficacy; article; controlled study; female; human; major clinical study; male; low drug dose; phototherapy; Atropine; visual system parameters; tachycardia; diode laser; eye axis length; refraction error; disease exacerbation; photophobia; astigmatism; …	NA	Implicit	NA	NA	China	Academic	Myopia	RLRL therapy	0.01% atropine eye drops	A+A & B+B
EDYB597H	journalArticle	2022	Yu H.J.; Fuller D.; Anand R.; Fuller T.; Munoz J.; Moore C.; Kim R.S.; Schefler A.C.; Bretana M.E.; Diugnan K.	Two-year results for ranibizumab for radiation retinopathy (RRR): a randomized, prospective trial	Graefe's Archive for Clinical and Experimental Ophthalmology	NA	["0721-832X", "1435-702X"]	10.1007/s00417-021-05281-2	https://link.springer.de/link/service/journals/00417/index.htm	Purpose: To assess the efficacy of a treat-and-extend strategy with intravitreal ranibizumab for radiation-related macular edema. Method(s): Forty eyes with radiation-induced macular edema and decreased visual acuity were enrolled in the phase IIb, prospective clinical trial and randomized into 3 cohorts: (A) monthly ranibizumab, (B) monthly ranibizumab with targeted retinal photocoagulation (TRP…	2022	45248.5338541667	45248.533854166701	NA	47-54	NA	1	260	NA	NA	NA	NA	NA	NA	NA	NA	NA	English	NA	Medical	Retina	rayyan-602178876	NA	NA	NA	NA	NA	NA	diabetic retinopathy; optical coherence tomography; treatment outcome; visual acuity; randomized controlled trial; *drug efficacy; article; female; human; male; prospective study; clinical article; outcome assessment; drug safety; adult; laser coagulation; cohort analysis; eye pain/si [Side Effect]; best corrected visual acuity; phase 2 clinical trial; *macular edema/dt [Drug Therapy]; optical co…	NA	Implicit	NA	NA	USA	Industrial	Radiation-related macular oedema, radiation retinopathy	Monthly ranibizumab (in first year, followed by treat and extend regimen in year 2) vs monthly ranibizumab with targeted retinal photocoagulation (in first year, followed by treat and extend regimen in year 2) or PRN ranibizumab and total retinal photocoagulation (in first year, followed by treat and extend regimen in year 2)	monthly (28‚Äâ¬±‚Äâ7 days) intravitreal injections of 0.5 mg ranibizumab from day 1 through week 48	A+X & B+X & C+X
2X9ZFMIH	journalArticle	2022	Senthil S.; Rao H.L.; Choudhari N.; Garudadri C.	Phacoemulsification versus Phacotrabeculectomy in Medically Controlled Primary Angle Closure Glaucoma with Cataract in an Indian Cohort: A randomized controlled trial	International Ophthalmology	NA	["0165-5701", "1573-2630"]	10.1007/s10792-021-01997-6	https://www.wkap.nl/journalhome.htm/0165-5701	Purpose: To compare the outcomes of phacoemulsification with phacotrabeculectomy in primary angle closure glaucoma (PACG) eyes with medically controlled intraocular pressure (IOP). Method(s): Prospective, randomized control trial including 33 eyes of 33 patients who underwent phacoemulsification (Phaco) and 37 eyes (37 patients) who underwent phacotrabeculectomy (PT). The primary outcome measure …	2022	45248.5338541667	45248.533854166701	NA	35-45	NA	1	42	NA	NA	NA	NA	NA	NA	NA	NA	NA	English	NA	Surgical	Glaucoma	rayyan-602178878	NA	NA	NA	NA	NA	NA	Glaucoma; Cataract; Phacoemulsification; intraocular pressure; treatment outcome; visual acuity; randomized controlled trial; article; controlled study; female; human; major clinical study; male; prospective study; outcome assessment; postoperative period; follow up; adult; preoperative care; intermethod comparison; disease course; *closed angle glaucoma/su [Surgery]; cohort analysis; middle aged…	NA	Implicit	NA	NA	India	Academic	Primary angle closure glaucoma with cataracts	Phacotrabeculectomy	Phacoemulsification	A+X & B+X
4HH9Q54R	journalArticle	2022	Ghorbani-Mojarrad N.; Cargill C.; Collard S.; Terry L. AO - Ghorbani-Mojarrad, Neema; ORCID: https://orcid.org/0000-0001-9171-3070 AO - Cargill, Catherine; ORCID: https://orcid.org/0000-0003-1885-8825 AO - Collard, Sophie; ORCID: https://orcid.org/0000-0002-5545-3184 AO - Terry, Louise; ORCID: https://orcid.org/0000-0002-6200-8230	Patient experience and physiological response to two commercially available daily disposable myopia control contact lenses	Contact Lens and Anterior Eye	NA	["1367-0484", "1476-5411"]	10.1016/j.clae.2021.02.012	https://www.journals.elsevier.com/contact-lens-and-anterior-eye	Background: A range of myopia management (MM) contact lenses are becoming available to practitioners. These lenses are designed to slow myopia progression and axial elongation. This study explored the initial experience of participants wearing daily disposable MM contact lenses to investigate established factors previously associated with successful lens wear. Method(s): This was a prospective, d…	2022	45248.5338657407	45248.533865740697	NA	101426	NA	2	45	NA	NA	NA	NA	NA	NA	NA	NA	NA	English	NA	Medical	Cornea	rayyan-602178902	NA	NA	NA	NA	NA	NA	patient satisfaction; visual acuity; Myopia; randomized controlled trial; article; controlled study; double blind procedure; female; human; male; prospective study; clinical article; single blind procedure; adult; questionnaire; cross-sectional study; contrast sensitivity; correlation analysis; self report; *treatment response; *personal experience; patient-reported outcome; accommodation; patien…	NA	Implicit	NA	NA	UK	Academic	Myopia	MiSight¬Æ (MS; CooperVision Inc.) and NaturalVue¬Æ Multifocal 1 Day (NV; Visioneering Technologies Inc.)	Comparison between the groups (no stated placebo or control)	A/B+A/B
73KKB43K	journalArticle	2022	Elmi Sadr N.; Saber E.; Paknazar F. AO - Elmi Sadr, Navid; ORCID: https://orcid.org/0000-0001-5641-4390 AO - Saber, Elnaz; ORCID: https://orcid.org/0000-0003-2056-3460 AO - Paknazar, Fatemeh; ORCID: https://orcid.org/0000-0001-8834-5078	The prophylactic effect of betaxolol 0.5% versus brimonidine 0.2% on IOP elevation after Nd:YAG laser posterior capsulotomy	Clinical & experimental optometry	NA	["1444-0938 (electronic)", "1444-0938"]	10.1080/08164622.2021.1989265	NA	CLINICAL RELEVANCE: Posterior capsule opacification is a common late complication of cataract surgery. Posterior capsule opening with Nd:YAG laser, which is the standard treatment, may cause transient elevation of intraocular pressure (IOP). BACKGROUND: To evaluate the efficacy of betaxolol 0.5% compared to brimonidine 0.2%, in prevention of intraocular pressure increase after Nd:YAG Laser poster…	2022	45248.5338657407	45248.533865740697	NA	813-816	NA	8	105	NA	NA	NA	NA	NA	NA	NA	NA	NA	English	NA	Medical	Cataract	rayyan-602178927	NA	NA	NA	NA	NA	NA	intraocular pressure; randomized controlled trial; controlled study; human; adverse event; *glaucoma/dt [Drug Therapy]; capsulotomy; postoperative complication/pc [Prevention]; *lens capsule; *capsule opacification/su [Surgery]; *intraocular hypertension/et [Etiology]; *intraocular hypertension/pc [Prevention]; Betaxolol; betaxolol/dt [Drug Therapy]; brimonidine/dt [Drug Therapy]	NA	Implicit	NA	NA	Iran	Academic	Posterior capsular opacification	betaxolol 0.5% (18 eyes) one hour before Nd:YAG Laser posterior capsulotomy	brimonidine 0.‚Äå2% (20 eyes) one hour before Nd:YAG Laser posterior capsulotomy	A+X & B+X
TDS79V9G	journalArticle	2022	Yam J.C.; Jiang Y.; Lee J.; Li S.; Zhang Y.; Sun W.; Yuan N.; Wang Y.M.; Yip B.H.K.; Kam K.W.; Chan H.-N.; Zhang X.J.; Young A.L.; Tham C.C.; Cheung C.Y.; Chu W.K.; Pang C.P.; Chen L.J. AO - Lee, Jackie; ORCID: https://orcid.org/0000-0003-4277-7929 AO - Zhang, Yuzhou; ORCID: https://orcid.org/0000-0001-8515-3388 AO - Cheung, Carol Y.; ORCID: https://orcid.org/0000-0002-9672-1819 AO - Young, Alvin…	The Association of Choroidal Thickening by Atropine With Treatment Effects for Myopia: Two-Year Clinical Trial of the Low-concentration Atropine for Myopia Progression (LAMP) Study	American Journal of Ophthalmology	NA	["0002-9394", "1879-1891"]	10.1016/j.ajo.2021.12.014	https://www.elsevier.com/locate/ajo	PURPOSE: To evaluate longitudinal changes in subfoveal choroidal thickness (SFChT) among children receiving atropine 0.05%, 0.025%, or 0.01% over 2 years and their associations with treatment outcomes in myopia control. DESIGN: Double-blinded randomized controlled trial. METHOD(S): SFChT was measured at 4-month intervals using spectral domain optical coherence tomography. Cycloplegic spherical eq…	2022	45248.5338773148	45248.533877314803	NA	130-138	NA	NA	237	NA	NA	NA	NA	NA	NA	NA	NA	NA	English	NA	Medical	Paediatrics	rayyan-602177863	NA	NA	NA	NA	NA	NA	child; treatment outcome; Myopia; patient compliance; randomized controlled trial; article; controlled study; double blind procedure; female; human; major clinical study; male; Atropine; visual system parameters; disease course; eye axis length; longitudinal study; treatment response; spectral domain optical coherence tomography; best corrected visual acuity; anthropometric parameters; spectral d…	NA	Implicit	NA	NA	Hong Kong	Academic and Governmental	Myopia	Atropine drops 0.05%, 0.025%, 0.01%	Placebo	A+A & B+B & C+C & D+D
7WU2C9IC	journalArticle	2022	Lee, Samantha Sze-Yee; Lingham, Gareth; Blaszkowska, Magdalena; Sanfilippo, Paul G; Koay, Adrian; Franchina, Maria; Chia, Audrey; Loughman, James; Flitcroft, Daniel Ian; Hammond, Christopher J; Azuara-Blanco, Augusto; Crewe, Julie M; Clark, Antony; Mackey, David A	Low-concentration atropine eyedrops for myopia control in a multi-racial cohort of Australian children: A randomised clinical trial.	Clinical & experimental ophthalmology	NA	["1442-9071", "1442-6404"]	10.1111/ceo.14148	NA	BACKGROUND: To test the hypothesis that 0.01% atropine eyedrops are a safe and effective myopia-control approach in Australian children., METHODS: Children (6-16 years; 49% Europeans, 18% East Asian, 22% South Asian, and 12% other/mixed ancestry) with documented myopia progression were enrolled into this single-centre randomised, parallel, double-masked, placebo-controlled trial and randomised to…	2022	45248.5338773148	45248.533877314803	NA	1001-1012	NA	9	50	NA	NA	NA	NA	NA	NA	NA	NA	NA	NA	NA	Medical	Paediatrics	rayyan-602179058	NA	NA	NA	NA	NA	NA	Humans; Adolescent; Child; Disease Progression; Ophthalmic Solutions; Australia; Refraction, Ocular; Myopia; Atropine; Only Child; *Myopia; Atropine Derivatives; *Atropine; Myopia/dt [Drug Therapy]	NA	Implicit	NA	NA	Australia	Academic and Governmental	Myopia	0.01% atropine drops	Placebo	A+A & B+B
7NL5RPA3	journalArticle	2022	Chang M.A.; Kapre A.; Kaufman D.; Kardatzke D.R.; Rabena M.; Patel S.; Bobbala A.; Gune S.; Fung A.; Wallenstein G.	Patient Preference and Treatment Satisfaction with a Port Delivery System for Ranibizumab vs Intravitreal Injections in Patients with Neovascular Age-Related Macular Degeneration: A Randomized Clinical Trial	JAMA Ophthalmology	NA	["2168-6165", "2168-6173"]	10.1001/jamaophthalmol.2022.1091	http://archopht.jamanetwork.com/issues.aspx	Importance: The port delivery system (PDS) with ranibizumab has demonstrated noninferior and equivalent efficacy compared with monthly intravitreal injections of ranibizumab, an anti-vascular endothelial growth factor (VEGF) agent, in patients with neovascular age-related macular degeneration (nAMD), but evaluating patient preference is important to help inform clinical decision-making. Objective…	2022	45248.5338888889	45248.533888888902	NA	771-778	NA	8	140	NA	NA	NA	NA	NA	NA	NA	NA	NA	English	NA	Surgical	Retina	rayyan-602177914	NA	NA	NA	NA	NA	NA	Macular Degeneration; randomized controlled trial; article; controlled study; female; human; major clinical study; male; practice guideline; visual system parameters; bevacizumab/dt [Drug Therapy]; bevacizumab/vi [Intravitreal Drug Administration]; unspecified side effect/si [Side Effect]; patient monitoring; aged; informed consent; clinical decision making; phase 3 clinical trial; patient-report…	NA	Implicit	NA	NA	USA	Industrial	Neovascular ARMD	Portal delivery system with ranibizumab	Intravitreal injections of ranibizumab	A+X & B+X
X5AG8M5W	journalArticle	2022	Bao J.; Huang Y.; Li X.; Yang A.; Zhou F.; Wu J.; Wang C.; Li Y.; Lim E.W.; Spiegel D.P.; Drobe B.; Chen H.	Spectacle Lenses With Aspherical Lenslets for Myopia Control vs Single-Vision Spectacle Lenses: A Randomized Clinical Trial	JAMA Ophthalmology	NA	["2168-6165", "2168-6173"]	10.1001/jamaophthalmol.2022.0401	http://archopht.jamanetwork.com/issues.aspx	Importance: Reducing myopia progression can reduce the risk of associated ocular pathologies. Objective(s): To evaluate whether spectacle lenses with higher lenslet asphericity have a higher myopia control efficacy throughout 2 years. Design, Setting, and Participant(s): This double-masked randomized clinical trial was conducted between July 2018 and October 2020 at the Eye Hospital of Wenzhou Me…	2022	45248.5338888889	45248.533888888902	NA	472-478	NA	5	140	NA	NA	NA	NA	NA	NA	NA	NA	NA	English	NA	Medical	Paediatrics	rayyan-602177916	NA	NA	NA	NA	NA	NA	child; Eyeglasses; anisometropia; Myopia; adolescent; randomized controlled trial; article; clinical effectiveness; controlled study; double blind procedure; female; human; major clinical study; male; follow up; questionnaire; eye axis length; school child; disease exacerbation; astigmatism; best corrected visual acuity; disease control; adverse event; epithelium lesion; cornea epithelium; spheri…	NA	Implicit	NA	NA	China	Academic and Governmental	Myopia	Spectacle lens with highly aspherical lenslets (HAL) vs Spectacle lens with slightly aspherical lenslets (SAL)	Single-vision spectacle lenses	A+A & B+B & C+C
AN9WSSGV	journalArticle	2022	Ren H.; Su G.; Xu S.; Zhou L.; Cai S. AO - Cai, Shanjun; ORCID: https://orcid.org/0000-0002-5900-9881	The Effects of Combuxil and Leizumab on Retinal Function and Serum Interleukin-17A in Premature Infants with Retinopathy	Computational and Mathematical Methods in Medicine	NA	["1748-670X", "1748-6718"]	10.1155/2022/6371994	http://www.hindawi.com/journals/cmmm/	Objective. To investigate the effects of Compaximab and raizumab on retinal function and serum interleukin-17A level in retinopathy of prematurity. Methods. Sixty cases of retinopathy of prematurity treated in our hospital from February 2019 to April 2021 were selected. The patients were randomly divided into control group (n=30) and research group (n=30). The control group was treated with Compa…	2022	45248.5338888889	45248.533888888902	NA	6371994	NA	NA	2022	NA	NA	NA	NA	NA	NA	NA	NA	NA	English	NA	Medical	Paediatrics	rayyan-602177929	NA	NA	NA	NA	NA	NA	Infant; statistical significance; intraocular pressure; treatment outcome; randomized controlled trial; Infant, Premature; article; controlled study; female; human; infant; male; *retrolental fibroplasia/dt [Drug Therapy]; clinical article; unclassified drug; tropicamide; needle; comparative study; operating room; drug effect; endophthalmitis/si [Side Effect]; retina detachment/si [Side Effect]; …	NA	Implicit	NA	NA	China	None	Retinopathy of prematurity	Razumab	Compaq	A+A & B+B
XVUQVI9D	journalArticle	2022	Armitage, W John; Winton, Helen L; Jones, Mark N A; Downward, Lewis; Crewe, Julie M; Rogers, Chris A; Tole, Derek M; Dick, Andrew D	Corneal Transplant Follow-up Study II: a randomised trial to determine whether HLA class II matching reduces the risk of allograft rejection in penetrating keratoplasty.	The British journal of ophthalmology	NA	["1468-2079", "0007-1161"]	10.1136/bjophthalmol-2020-317543	NA	PURPOSE: A randomised trial to test the hypothesis that human leucocyte antigen (HLA) class II matching reduces the risk of allograft rejection in high-risk penetrating keratoplasty (PK)., METHODS: All transplants were matched for HLA class I antigens (<=2 mismatches at the A and B loci) and corneas were allocated to patients by cohort minimisation to achieve 0, 1 or 2 HLA class II antigen mismat…	2022	45248.533900463	45248.533900463	NA	42-46	NA	1	106	NA	NA	NA	NA	NA	NA	NA	NA	NA	NA	NA	Surgical	Cornea	rayyan-602179635	NA	NA	NA	NA	NA	NA	Humans; Follow-Up Studies; Corneal Transplantation; Allografts; Graft Survival; Keratoplasty, Penetrating; *Cataract; *Corneal Transplantation; Graft Rejection/pc [Prevention & Control]; Histocompatibility Testing; HLA-G Antigens	NA	Implicit	NA	NA	UK	Academic	Regrafts, bullous keratopathy, vascularised cornea, active or past inflammatory/infectioud disease, glaucoma	0 vs 1 vs 2 HLA class II (HLA-DR) antigen mismatches	2 HLA matches	A+X & B+X & C+X & A+A & B+B & C+C & A+B & A+C & B+C
WMXYWSW6	journalArticle	2022	Feldman R.M.; Chuang A.Z.; Mansberger S.L.; Tanna A.P.; Blieden L.S.; Bell N.P.; Gross R.L.; Pasquale L.R.; Greenfield D.S.; Liebmann J.M.; Weinreb R.N.	Outcomes of the Second Aqueous Shunt Implant Versus Transscleral Cyclophotocoagulation Treatment Study: A Randomized Comparative Trial	Journal of Glaucoma	NA	["1057-0829", "1536-481X"]	10.1097/IJG.0000000000002079	http://journals.lww.com/glaucomajournal	Precis: Short-term overall success rates were high with either SGDD or CPC. However, SGDD was associated with more clinic visits and an increased risk of additional glaucoma surgery. Both treatments were reasonable options for eyes with inadequately controlled IOP after a single GDD. Purpose(s): The purpose of this study is to compare the implantation of a second glaucoma drainage device (SGDD) a…	2022	45248.5339236111	45248.533923611103	NA	701-709	NA	9	31	NA	NA	NA	NA	NA	NA	NA	NA	NA	English	NA	Surgical	Glaucoma	rayyan-602177968	NA	NA	NA	NA	NA	NA	quality of life; intraocular pressure; randomized controlled trial; article; controlled study; female; human; male; clinical article; outcome assessment; postoperative period; multicenter study; adult; clinical feature; cataract/co [Complication]; treatment duration; intermethod comparison; aged; best corrected visual acuity; *clinical outcome; glaucoma/su [Surgery]; reoperation; Glaucoma Drainag…	NA	Implicit	NA	NA	USA	Academic and Governmental	Glaucoma	SGDD (second glaucoma drainage device ) vs CPC (Cyclophotocoagulation)	Comparison between the groups (no stated placebo or control) - No stated gold-standard treatment	A+X & B+X
UGJFEYDN	journalArticle	2022	Batool S.; Zafar H.; Gilani S.A.; Ahmad A.; Hanif A.	Effects of visual scanning exercises in addition to task specific approach on balance and activities of daily livings in post stroke patients with eye movement disorders: a randomized controlled trial	BMC Neurology	NA	["1471-2377 (electronic)", "1471-2377"]	10.1186/s12883-022-02843-7	http://www.biomedcentral.com/bmcneurol/	Background: Impaired vision is one of the commonest and most disabling consequence following stroke. Among all visual impairments, eye movement disorders are found in 70% of stroke patients which include nystagmus, strabismus, gaze palsies, disconjugate eye movements and cranial nerve palsies. They have a wide ranging impact on balance and activities of daily livings by creating difficulties in m…	2022	45248.5339351852	45248.533935185202	NA	312	NA	1	22	NA	NA	NA	NA	NA	NA	NA	NA	NA	English	NA	Medical	Neurology	rayyan-602178039	NA	NA	NA	NA	NA	NA	Eye Movements; randomized controlled trial; article; controlled study; double blind procedure; female; human; major clinical study; male; adult; visual impairment; middle aged; *cerebrovascular accident; Barthel index; stroke patient; Ocular Motility Disorders; Berg Balance Scale; *eye movement; *exercise; *daily life activity; *eye movement disorder; *task performance; *visual scanning exercise;…	NA	Implicit	NA	NA	Pakistan	None	Eye movement disorders (due to stroke)	Visual scanning exercises + task specific approach on balance	Task specific approach on balance + placebo eye exercises	A+A & B+B
9Z9D3PBV	journalArticle	2022	Jiang X.; Yuan H.; Zhang M.; Lv H.; Chou Y.; Yang J.; Li X. AO - Li, Xuemin; ORCID: https://orcid.org/0000-0002-4018-9974	The Efficacy and Safety of New-Generation Intense Pulsed Light in the Treatment of Meibomian Gland Dysfunction-Related Dry Eye: A Multicenter, Randomized, Patients-Blind, Parallel-Control, Non-Inferiority Clinical Trial	Ophthalmology and Therapy	NA	["2193-8245", "2193-6528"]	10.1007/s40123-022-00556-1	http://www.springer.com/springer+healthcare/journal/40123	Introduction: This study aimed to evaluate the efficacy and safety of a new-generation intense pulsed light (IPL) device in improving the symptoms and signs of meibomian gland dysfunction (MGD)-related dry eye, and compare it with a traditional IPL device. Method(s): This multicenter randomized controlled trial enrolled 132 patients with MGD-related dry eye from two centers. Patients were randoml…	2022	45248.5339351852	45248.533935185202	NA	1895-1912	NA	5	11	NA	NA	NA	NA	NA	NA	NA	NA	NA	English	NA	Medical	Cornea	rayyan-602178047	NA	NA	NA	NA	NA	NA	randomized controlled trial; *drug safety; *drug efficacy; article; controlled study; female; human; male; single blind procedure; clinical evaluation; swelling; depigmentation; microscope; telangiectasia; dry eye; meibomian gland dysfunction; hair loss; conjunctival hyperemia; Ocular Surface Disease Index; eye redness; lacrimation; tear break-up time; IPL device	NA	Implicit	NA	NA	China	Governmental	Meibomian gland dysfunction	New-generation intense pulsed light (Eyesis)	Traditional intense pulsed light (E-Eye)	A+A & B+B
LCFRZ7I9	journalArticle	2022	Falavarjani K.G.; Anvari P.; Shad E.; Dehghan Niri M.H.; Sedaghat A.; Abdi F.; Parvaresh M.M.; Saeidian B.; Gordiz A.; Amirfarhangi Anbardan A. AO - Falavarjani, Khalil Ghasemi; ORCID: https://orcid.org/0000-0001-5221-1844 AO - Anvari, Pasha; ORCID: https://orcid.org/0000-0002-3765-4206	Intravitreal recombinant tPA before vitrectomy for diabetic tractional retinal detachment: A randomized controlled trial	European Journal of Ophthalmology	NA	["1120-6721", "1724-6016"]	10.1177/11206721221116013	https://journals.sagepub.com/home/EJO	Purpose: To investigate the effect of intravitreal recombinant tissue plasminogen activator (rt-PA) injection before vitrectomy on surgical facility and outcome in diabetic tractional retinal detachments (TRD). Method(s): Prospective, randomized, interventional clinical trial. A total of 38 eyes with diabetic TRD were candidates for vitrectomy. Patients were randomized 1:1 to receive intravitreal…	2022	45248.5339351852	45248.533935185202	NA	3522-3526	NA	6	32	NA	NA	NA	NA	NA	NA	NA	NA	NA	English	NA	Medical	Retina	rayyan-602178067	NA	NA	NA	NA	NA	NA	randomized controlled trial; Retinal Detachment; Vitrectomy; article; controlled study; female; human; male; prospective study; clinical article; scoring system; outcome assessment; glucose blood level; clinical assessment; follow up; adult; hypertension; bevacizumab/vi [Intravitreal Drug Administration]; intervention study; slit lamp microscopy; best corrected visual acuity; tonometry; bevacizum…	NA	Implicit	NA	NA	Iran	None	Diabetic tractional retinal detachments	Intravitreal recombinant tissue plasminogen activator (50 micrograms/0.05 cc) injection 5-7 days before vitrectomy	No injection prior to vitrectomy	A+X & B+X
LY96P29R	journalArticle	2022	Jiang Y.; Zhu Z.; Tan X.; Kong X.; Zhong H.; Zhang J.; Xiong R.; Yuan Y.; Zeng J.; Morgan I.G.; He M. AO - Morgan, Ian G.; ORCID: https://orcid.org/0000-0002-4548-3574 AO - He, Mingguang; ORCID: https://orcid.org/0000-0002-6912-2810	Effect of Repeated Low-Level Red-Light Therapy for Myopia Control in Children: A Multicenter Randomized Controlled Trial	Ophthalmology	NA	["0161-6420", "1549-4713"]	10.1016/j.ophtha.2021.11.023	https://www.elsevier.com/locate/ophtha	Purpose: To assess the efficacy and safety of repeated low-level red-light (RLRL) therapy in myopia control in children. Design(s): Multicenter, randomized, parallel-group, single-blind clinical trial. Participant(s): Two hundred sixty-four eligible children 8 to 13 years of age with myopia of cycloplegic spherical equivalent refraction (SER) of -1.00 to -5.00 diopters (D), astigmatism of 2.50 D …	2022	45248.5339467593	45248.5339467593	NA	509-519	NA	5	129	NA	NA	NA	NA	NA	NA	NA	NA	NA	English	NA	Medical	Paediatrics	rayyan-602178141	NA	NA	NA	NA	NA	NA	Child; child; treatment outcome; visual acuity; anisometropia; Myopia; patient compliance; adolescent; randomized controlled trial; *clinical effectiveness; article; controlled study; female; human; major clinical study; male; outcome assessment; Phototherapy; proxymetacaine/pv [Special Situation for Pharmacovigilance]; single blind procedure; therapy effect; multicenter study; astigmatism; best …	NA	Implicit	NA	NA	China	None	Myopia	RLRL treatment + single-vision spectacle	Single vision spectacle	A+A & B+B
4ANDR46W	journalArticle	2022	de Blay F.; Gherasim A.; Domis N.; Choual I.; Bourcier T. AO - de Blay, Frederic; ORCID: https://orcid.org/0000-0001-5678-2214	Efficacy of N-acetyl aspartyl glutamic acid versus fluorometholone for treating allergic conjunctivitis in an environmental exposure chamber	Clinical and Experimental Allergy	NA	["0954-7894", "1365-2222"]	10.1111/cea.14130	https://onlinelibrary.wiley.com/loi/13652222	Background: Topical mast cell stabilizers were previously shown to treat the signs and symptoms of seasonal and perennial allergic conjunctivitis safely and effectively in active and placebo-controlled trials. However, mast cell stabilizers have not been compared to topical corticosteroids for efficacy. We tested the non-inferiority of a topical mast cell stabilizer, N-acetyl aspartyl glutamic ac…	2022	45248.5339467593	45248.5339467593	NA	1091-1100	NA	9	52	NA	NA	NA	NA	NA	NA	NA	NA	NA	English	NA	Medical	Cornea	rayyan-602178160	NA	NA	NA	NA	NA	NA	patient compliance; randomized controlled trial; article; controlled study; female; human; male; clinical article; clinical outcome; comparative effectiveness; scoring system; drug efficacy; drug safety; single blind procedure; adult; crossover procedure; risk; immunoglobulin E/ec [Endogenous Compound]; headache/si [Side Effect]; antihistaminic agent/dt [Drug Therapy]; antihistaminic agent/po [Or…	NA	Implicit	NA	NA	France	Industrial	Birch pollen allergic conjunctivitis	Topical N-Acetyl aspartyl glutamic acid (4.9%, NAAGA) followed by Topical fluorometholone (0.1%, FM)	Topical fluorometholone (0.1%, FM) followed by Topical N-Acetyl aspartyl glutamic acid (4.9%, NAAGA)	A/B+A/B
RIZNSTCK	journalArticle	2022	Bohac M.; Biscevic A.; Shijakova V.; Gabric I.; Gabric K.; Patel S. AO - Bohac, Maja; ORCID: https://orcid.org/0000-0002-4312-3284 AO - Biscevic, Alma; ORCID: https://orcid.org/0000-0002-6496-2853	Comparison between the change in total corneal astigmatism and actual change in refractive astigmatism in transepithelial photorefractive keratectomy (tPRK), laser in situ keratomileusis (LASIK) and femtosecond laser assisted laser in situ keratomileusis (FsLASIK)	European Journal of Ophthalmology	NA	["1120-6721", "1724-6016"]	10.1177/11206721211059327	https://journals.sagepub.com/home/EJO	Purpose: To compare changes in astigmatism by refraction and total corneal astigmatism after tPRK, LASIK and FsLASIK. Setting(s): Specialty Eye Hospital Svjetlost, Zagreb, Croatia. Design(s): Partially masked, semi-randomized, prospective, case-by-case, interventional, clinical study. Method(s): Patients with a stable refraction (-0.75DS to -8.00DS, astigmatism <=1.00DC) underwent tPRK, LASIK or …	2022	45248.5339583333	45248.533958333297	NA	2638-2645	NA	5	32	NA	NA	NA	NA	NA	NA	NA	NA	NA	English	NA	Surgical	Cornea	rayyan-602178181	NA	NA	NA	NA	NA	NA	myopia; randomized controlled trial; cornea; article; controlled study; female; human; major clinical study; male; prospective study; topical anesthesia; clinical article; anesthesia; preoperative care; postoperative care; corneal tomography; slit lamp; linear regression analysis; dexamethasone/pr [Pharmaceutics]; tonometry; eye refraction; ophthalmic camera; *astigmatism; dexamethasone/tp [Topic…	NA	Implicit	NA	NA	Croatia	None	Myopia	tPRK vs FsLASIK	LASIK	A+A & B+B & C+C & A+X & B+X & C+X
YQZG3D4B	journalArticle	2022	Kandarakis S.A.; Papakonstantinou E.; Petrou P.; Diagourtas A.; Ifantides C.; Georgalas I.; Serle J. AO - Petrou, Petros; ORCID: https://orcid.org/0000-0002-7358-1251 AO - Ifantides, Cristos; ORCID: https://orcid.org/0000-0003-2289-6656	One-Year Randomized Comparison of Safety and Efficacy of Trabeculectomy with Mitomycin C Sub-Tenon Injection versus Mitomycin C-Infused Sponges	Ophthalmology Glaucoma	NA	["2589-4234", "2589-4196"]	10.1016/j.ogla.2021.05.006	https://www.journals.elsevier.com/ophthalmology-glaucoma	Purpose: To compare the safety and efficacy of sub-Tenon injection of mitomycin C (MMC) with application of MMC-infused sponges during trabeculectomy. Design(s): Single-center randomized clinical trial. Participant(s): A total of 56 eyes of 49 patients with open-angle glaucoma were included in this clinical trial. Method(s): In this single-center randomized clinical trial, 56 eyes of 49 patients …	2022	45248.5339699074	45248.533969907403	NA	77-84	NA	1	5	NA	NA	NA	NA	NA	NA	NA	NA	NA	English	NA	Medical	Glaucoma	rayyan-602178191	NA	NA	NA	NA	NA	NA	intraocular pressure; randomized controlled trial; article; clinical effectiveness; controlled study; female; human; male; clinical article; outcome assessment; comparative study; adult; middle aged; aged; best corrected visual acuity; morphology; cell count; very elderly; safety; endothelium cell; vascularization; lidocaine; *trabeculectomy; open angle glaucoma/su [Surgery]; Trabeculectomy; subt…	NA	Implicit	NA	NA	Greece	Industrial	Open-angle glaucoma	Sub-tenon injection of 0.15ml of 0.01% mitomycin C diluted with preservative free lidocaine in trabeculectomy	Sponges soaked in 0.02% MMC under Tenon's capsule and the scleral flap for 2 minutes	A+A & B+B & A+X & B+X
PSQ5KMNY	journalArticle	2022	Ogura Y.; Jaffe G.J.; Cheung C.M.G.; Kokame G.T.; Iida T.; Takahashi K.; Lee W.K.; Chang A.A.; Mones J.; D'souza D.; Weissgerber G.; Gedif K.; Koh A. AO - Ogura, Yuichiro; ORCID: https://orcid.org/0000-0003-0430-5330 AO - Cheung, Chui Ming Gemmy; ORCID: https://orcid.org/0000-0003-3358-3516 AO - Kokame, Gregg T; ORCID: https://orcid.org/0000-0001-7487-2205 AO - Chang, Andrew A; ORCID: https://orc…	Efficacy and safety of brolucizumab versus aflibercept in eyes with polypoidal choroidal vasculopathy in Japanese participants of HAWK	British Journal of Ophthalmology	NA	["0007-1161", "1468-2079"]	10.1136/bjophthalmol-2021-319090	http://bjo.bmj.com/	Purpose To compare the efficacy and safety of brolucizumab versus aflibercept in eyes with polypoidal choroidal vasculopathy (PCV) over 96 weeks in the HAWK study. Design HAWK was a global, 2-year, randomised, double-masked, multicentre phase III trial in participants with neovascular age-related macular degeneration. Methods Of the Japanese participants with PCV, 39 received brolucizumab 6 mg an…	2022	45248.5339814815	45248.533981481502	NA	994-999	NA	7	106	NA	NA	NA	NA	NA	NA	NA	NA	NA	English	NA	Medical	Retina	rayyan-602178210	NA	NA	NA	NA	NA	NA	randomized controlled trial; *drug safety; *drug efficacy; article; controlled study; double blind procedure; human; major clinical study; prospective study; comparative effectiveness; outcome assessment; multicenter study; adult; drug tolerability; treatment duration; conjunctival hemorrhage/si [Side Effect]; uveitis/si [Side Effect]; cohort analysis; eye pain/si [Side Effect]; loading drug dose…	NA	Implicit	NA	NA	Multinational	Industrial	Polypoidal choroidal vasculopathy	Intravitreal brolucizumab 3mg vs Intravitreal brolucizumab 6mg (for both interventions, Following 3‚Äâmonthly loading doses at weeks 0, 4 and 8, brolucizumab study eyes were given an intravitreal injection q12w, which was adjusted to q8w for the remainder of the study period if disease activity was detected at any of the predefined assessment visits	Intravitreal aflibercept 2 mg (q8w)	A+X & B+X
8BWTQBET	journalArticle	2022	Fang J.; Huang Z.; Long Y.; Zhu M.; Wu Q.; Chen X.; Xv W.; Du C. AO - Du, Chixin; ORCID: https://orcid.org/0000-0002-3353-854X	Retardation of Myopia by Multifocal Soft Contact Lens and Orthokeratology: A 1-Year Randomized Clinical Trial	Eye and Contact Lens	NA	["1542-2321", "1542-233X"]	10.1097/ICL.0000000000000911	http://journals.lww.com/claojournal/pages/default.aspx	Objectives:This randomized, single-blind, clinical trial compared the effectiveness of multifocal soft contact lenses (MFSCLs), orthokeratology contact lenses (Ortho-kCLs), and single vision spectacles (SVSs) for myopia control. Method(s):Sixty-six eligible Chinese subjects, aged 7 to 15 years old with cycloplegic refraction measurements between -1.00 and -8.00 diopters (D), astigmatism not more …	2022	45248.5339930556	45248.5339930556	NA	328-334	NA	8	48	NA	NA	NA	NA	NA	NA	NA	NA	NA	English	NA	Medical	Paediatrics	rayyan-602178226	NA	NA	NA	NA	NA	NA	optical coherence tomography; child; Myopia; adolescent; randomized controlled trial; article; controlled study; female; human; major clinical study; male; comparative effectiveness; single blind procedure; follow up; multicenter study; analysis of variance; disease course; longitudinal study; astigmatism; parameters; disease control; sex difference; cell density; *orthokeratology lens; optical c…	NA	Implicit	NA	NA	China	Governmental	Myopia	Multifocal soft conctact lenses (BioThin) vs Orthokeratology contact lenses (Paragon CRT, Paragon, Gilbert, AZ)	Single vision spectacle	A+A & B+B & C+C
LLR8GQFM	journalArticle	2022	Chaidaroon W.; Isipradit S.; Upaphong P.; Dejkriengkraikul C. AO - Chaidaroon, Winai; ORCID: https://orcid.org/0000-0002-2139-5035 AO - Isipradit, Sirawit; ORCID: https://orcid.org/0000-0002-0201-5412 AO - Upaphong, Phit; ORCID: https://orcid.org/0000-0001-8590-8568 AO - Dejkriengkraikul, Chutikarn; ORCID: https://orcid.org/0000-0002-9889-9602	A Randomized Controlled Trial to Manage Postoperative Ocular Pain after Pterygium Excision with Conjunctival Autograft Transplantation with a Single Application of 2% Sodium Hyaluronate	Pain Research and Management	NA	1203-6765	10.1155/2022/5144516	https://www.hindawi.com/journals/prm/	Purpose. To assess the effectiveness of a single application of 2% sodium hyaluronate (SH) in controlling pain after pterygium excision as compared with that of a control group. Methods. We performed a prospective randomized controlled trial in the patients who underwent pterygium excision. The outcome of topical application of 2.0% SH was measured using the visual analogue scale (VAS), in compar…	2022	45248.5339930556	45248.5339930556	NA	5144516	NA	NA	2022	NA	NA	NA	NA	NA	NA	NA	NA	NA	English	NA	Medical	Cornea	rayyan-602178239	NA	NA	NA	NA	NA	NA	treatment outcome; randomized controlled trial; *eye pain/dt [Drug Therapy]; *drug efficacy; article; controlled study; female; human; male; clinical article; *eye pain/co [Complication]; *postoperative pain/co [Complication]; *postoperative pain/dt [Drug Therapy]; single drug dose; outcome assessment; ophthalmic speculum; human tissue; imaging software; visual analog scale; medical photography; …	NA	Implicit	NA	NA	Thailand	Academic	Pterygium	Topical 2.0% sodium hyaluronate post-pterygium excision surgery	Pterygium surgery with no 2% sodium hyaluronate drops	A+X & B+X
I7WCCSIY	journalArticle	2022	Luo Y.; Li H.; Chen W.; Gao Y.; Ma T.; Ye Z.; Li Z.	A prospective randomized clinical trial of active-fluidics versus gravity-fluidics system in phacoemulsification for age-related cataract (AGSPC)	Annals of Medicine	NA	["0785-3890", "1365-2060"]	10.1080/07853890.2022.2098375	http://www.tandfonline.com/loi/iann20	Background: To figure out the efficacy, effects, safety and patient's subjective perceptions of phacoemulsification with the active-fluidics system (AFS). Patients and Methods: This was a prospective, randomized, double-masked, controlled clinical study. Age-related cataract patients were recruited and randomly assigned to the AFS group and gravity-fluidics system (GFS) group in a ratio of 1:1 to…	2022	45248.5340162037	45248.534016203703	NA	1977-1987	NA	1	54	NA	NA	NA	NA	NA	NA	NA	NA	NA	English	NA	Surgical	Cataract	rayyan-602178277	NA	NA	NA	NA	NA	NA	Cataract; Phacoemulsification; randomized controlled trial; article; controlled study; double blind procedure; female; human; major clinical study; male; prospective study; eye examination; comparative study; follow up; cornea opacity/co [Complication]; outpatient department; postoperative care; aged; slit lamp microscopy; best corrected visual acuity; photophobia/co [Complication]; central corne…	NA	Implicit	NA	NA	China	Governmental	Age-related cataracts	Active-fluidics system in phacoemulsification	Gravity-fluidics system in phacoemulsification	A+X & B+X
SRZEPQGQ	journalArticle	2022	Dias D.T.; Almeida I.; Ushida M.; Lopes F.S.; Kanadani F.N.; Gracitelli C.P.B.; Prata T.S.	Subtenon triamcinolone as an adjuvant in mitomycin-C-enhanced trabeculectomy in non-inflammatory glaucomas: A randomized clinical trial	PLoS ONE	NA	["1932-6203 (electronic)", "1932-6203"]	10.1371/journal.pone.0268623	https://journals.plos.org/plosone/article/file?id=10.1371/journal.pone.0268623&type=printable	This unicentric randomized clinical trial was designed to compare the surgical outcomes of mitomycin C-enhanced trabeculectomy (MMC-TRAB) with and without subtenon triamcinolone acetonide (TAAC) injection in patients with non-inflammatory glaucomas. This trial is registered at the Brazilian Registry of Clinical Trials (ReBEC) under the register number RBR-53f8nh. Consecutive non-inflammatory glau…	2022	45248.5340509259	45248.534050925897	NA	e0268623	NA	5	17	NA	NA	NA	NA	NA	NA	NA	NA	NA	English	NA	Medical	Glaucoma	rayyan-602178466	NA	NA	NA	NA	NA	NA	Glaucoma; statistical significance; intraocular pressure; randomized controlled trial; article; controlled study; female; human; major clinical study; male; clinical outcome; outcome assessment; follow up; adult; surgical technique; regression analysis; aged; surgical patient; covariance; adjuvant therapy; *glaucoma/dt [Drug Therapy]; *trabeculectomy; Trabeculectomy; Triamcinolone; *mitomycin/ct …	NA	Implicit	NA	NA	Brazil	None	Non-inflammatory glaucoma	MMC-Trabeculectomy + subtenon triamcinolone injection (4mg)	MMC-Trabeculectomy only	A+X & B+X & A+A & B+B
3FGJWXT7	journalArticle	2022	Gupta P.K.; Holland E.J.; Hovanesian J.; Loh J.; Jackson M.A.; Karpecki P.M.; Dhamdhere K.	TearCare for the Treatment of Meibomian Gland Dysfunction in Adult Patients with Dry Eye Disease: A Masked Randomized Controlled Trial	Cornea	NA	["0277-3740", "1536-4798"]	10.1097/ICO.0000000000002837	http://journals.lww.com/corneajrnl/pages/default.aspx	Purpose:The aim of this study was to demonstrate the safety and effectiveness of a single TearCare procedure compared with a single LipiFlow procedure in treatment of the dry eye disease associated with meibomian gland dysfunction. Method(s):In a multicenter, masked, randomized controlled trial, 135 subjects received a single TearCare (TC) treatment (n = 67) or a single LipiFlow (LF) treatment (n…	2022	45248.5340625	45248.534062500003	NA	417-426	NA	4	41	NA	NA	NA	NA	NA	NA	NA	NA	NA	English	NA	Medical	Cornea	rayyan-602178520	NA	NA	NA	NA	NA	NA	Eye Diseases; randomized controlled trial; conjunctiva; cornea; article; controlled study; female; human; major clinical study; male; follow up; adverse outcome; multicenter study; adult; questionnaire; middle aged; symptom assessment; staining; meibomian gland; Ocular Surface Disease Index; foreign body/co [Complication]; tear break-up time; blepharitis/co [Complication]; *dry eye/co [Complicati…	NA	Implicit	NA	NA	USA	Industrial	Dry eye disease, MBG dysfunction	TearCare procedure	Single LipiFlow procedure	A+A & B+B
DKESXX5K	journalArticle	2022	Seyyar S.A.; Saygili O.; Tiskaoglu N.S. AO - Seyyar, Sevim Ayca; ORCID: https://orcid.org/0000-0003-0492-5767	Intraocular pressure outcomes after 23-G vitreoretinal surgery with two different transconjunctival sutureless sclerotomy techniques: vertical versus tunnel entry	International Ophthalmology	NA	["0165-5701", "1573-2630"]	10.1007/s10792-021-02172-7	https://www.wkap.nl/journalhome.htm/0165-5701	Purpose: Comparison of postoperative intraocular pressure (IOP) course and early complications in 23-gauge (23-G) pars plana vitrectomy (PPV) using vertical entry sclerotomy and scleral tunnel sclerotomy in uncomplicated rhegmatogenous retinal detachment (RRD). Method(s): A prospective, randomized, comparative, interventional clinical trial of 103 23-G vitrectomy cases using two different transco…	2022	45248.5340740741	45248.534074074101	NA	1763-1769	NA	6	42	NA	NA	NA	NA	NA	NA	NA	NA	NA	English	NA	Surgical	Retina	rayyan-602178662	NA	NA	NA	NA	NA	NA	Intraocular Pressure; visual acuity; randomized controlled trial; article; controlled study; female; human; major clinical study; male; prospective study; adult; ophthalmoscopy; postoperative complication/co [Complication]; *vitreoretinal surgery; intermethod comparison; middle aged; sex ratio; aging; surgeon; pars plana vitrectomy; biomicroscopy; *intraocular pressure; *retina detachment/su [Sur…	NA	Implicit	NA	NA	Turkey	None	Rhegmatogenous retinal detachment	PPV using a three-port 23-G single stage, vertical trocar entry without creating a scleral tunnel¬†	PPV using a two-stage, oblique trocar entry with creation of scleral tunnel	A+X & B+X
QFJBT9A3	journalArticle	2022	Faudi E.; Gauthier A.-S.; Delbosc B.; Saleh M.	To investigate treat and extend versus pro re nata regimen in neovascular age-related macular degeneration: results from the IDEM study	Graefe's Archive for Clinical and Experimental Ophthalmology	NA	["0721-832X", "1435-702X"]	10.1007/s00417-021-05543-z	https://link.springer.de/link/service/journals/00417/index.htm	Purpose: The purpose of this study is to report the 24-month outcomes of a pro re nata (PRN) compared with a treat and extend (T&E) regimen in patients previously treated for neovascular age-related macular degeneration (nAMD). Method(s): This was a 2-year prospective, single-center study. Previously treated patients for nAMD were randomized into two regimen groups: T&E and PRN groups. Main outco…	2022	45248.5340740741	45248.534074074101	NA	2149-2156	NA	7	260	NA	NA	NA	NA	NA	NA	NA	NA	NA	English	NA	Medical	Retina	rayyan-602178676	NA	NA	NA	NA	NA	NA	Macular Degeneration; intraocular pressure; randomized controlled trial; article; controlled study; female; human; major clinical study; male; prospective study; open study; drug efficacy; drug safety; follow up; university hospital; bevacizumab/dt [Drug Therapy]; retreatment; morbidity; disease severity; ranibizumab/ae [Adverse Drug Reaction]; ranibizumab/dt [Drug Therapy]; aged; spectral domain…	NA	Implicit	NA	NA	France	None	Neovascular age-related macular degeneraiton	Treatment and extended regimen with anti-VEGF drugs (either continuing with ranibizumab 0.5mg, bevacizumab 1.25mg or aflibercept 2mg)	PRN regimen with anti-VEGF drugs (either continuing with ranibizumab 0.5mg, bevacizumab 1.25mg or aflibercept 2mg)	A+X & B+X & A+A & B+B
2WYMXM2K	journalArticle	2022	Zhu X.; Wang D.; Li N.; Zhao F. AO - Zhu, Xiaowei; ORCID: https://orcid.org/0000-0002-1300-7354 AO - Li, Naiyang; ORCID: https://orcid.org/0000-0003-0424-3520 AO - Wang, Dongmei; ORCID: https://orcid.org/0000-0001-7546-9952 AO - Zhao, Feng; ORCID: https://orcid.org/0000-0003-3737-3014	Effects of Customized Progressive Addition Lenses vs. Single Vision Lenses on Myopia Progression in Children with Esophoria: A Randomized Clinical Trial	Journal of Ophthalmology	NA	["2090-004X", "2090-0058"]	10.1155/2022/9972761	http://www.hindawi.com/journals/jop/	Purpose. To evaluate the effect of customized progressive addition lenses (CPALs) versus single vision lenses (SVLs) on the progression of juvenile-onset myopia in children with near esophoria. Methods. Ninety-three Chinese children, aged 7-14 years with spherical equivalent refraction (SER) ranging from -0.50 to -4.00 D and near esophoria >=2DELTA, were randomly assigned into a CPALs (n = 46) an…	2022	45248.5340972222	45248.534097222197	NA	9972761	NA	NA	2022	NA	NA	NA	NA	NA	NA	NA	NA	NA	English	NA	Medical	Paediatrics	rayyan-602178770	NA	NA	NA	NA	NA	NA	Child; child; Myopia; patient compliance; adolescent; randomized controlled trial; article; controlled study; double blind procedure; female; human; major clinical study; male; prospective study; clinical outcome; comparative effectiveness; tropicamide; follow up; school child; *eye disease; disease exacerbation; Only Child; Chinese; *myopia/th [Therapy]; partial coherence interferometry biometer…	NA	Implicit	NA	NA	China	Academic and Governmental	Myopia, esophoria	Customised progressivea addition lenses	Single Vision Lenses	A+A & B+B
7YWUZ4BY	journalArticle	2022	Zakaria Y.G.; Salman A.G.; Said A.M.A.; Abdelatif M.K.	Suprachoroidal versus Intravitreal Triamcinolone Acetonide for the Treatment of Diabetic Macular Edema	Clinical Ophthalmology	NA	["1177-5467", "1177-5483"]	10.2147/OPTH.S351853	http://www.dovepress.com/clinical-ophthalmology-journal	Purpose: This article aims to compare between intravitreal (IV) and suprachoroidal (SC) triamcinolone acetonide (TA) injection for the treatment of diabetic macular edema (DME) in terms of improvement in both best-corrected visual acuity (BCVA) and central macular thickness (CMT), and development of complications (intraocular pressure (IOP) rise and cataract progression), and to identify the effi…	2022	45248.5341087963	45248.534108796302	NA	733-746	NA	NA	16	NA	NA	NA	NA	NA	NA	NA	NA	NA	English	NA	Medical	Retina	rayyan-602178816	NA	NA	NA	NA	NA	NA	randomized controlled trial; article; controlled study; female; human; male; prospective study; clinical article; drug efficacy; drug safety; follow up; adult; treatment duration; drug dose regimen; disease course; middle aged; best corrected visual acuity; *diabetic macular edema/co [Complication]; aphakia; Triamcinolone Acetonide; *diabetic macular edema/dt [Drug Therapy]; glaucoma/si [Side Eff…	NA	Implicit	NA	NA	Egypt	None	Diabetic macular oedema	Single suprachoroidal injection of 0.1ml triamcinolone acetonide at concentration of 4 mg per 0.1mL vs single suprachoroidal injection of 0.1mL triamcinolone acetonide at a concentrationof 2mg per 0.1mL	Single intravitreal dose of 0.1mL triamcinolone acetonide at a concentration of 4mg per 0.1mL	A+X & B+X & C+X & A+A & B+B & C+C & A+B & A+C & B+C
UVVRT4SR	journalArticle	2022	Brigell M.; Withers B.; Buch A.; Peters K.G.	Tie2 Activation via VE-PTP Inhibition With Razuprotafib aan Adjunct to Latanoprost in Patients With Open Angle Glaucoma or Ocular Hypertension	Translational Vision Science and Technology	NA	["2164-2591 (electronic)", "2164-2591"]	10.1167/tvst.11.1.7	https://tvst.arvojournals.org/	Purpose: To evaluate the ocular hypotensive efficacy and safety of razuprotafib, a novel Tie2 activator, when used as an adjunct to latanoprost in patients with open-angle glaucoma (OAG) or ocular hypertension (OHT). Method(s): Subjects with OAG or OHT and an unmedicated IOP from >=22 mm Hg to <36 mm Hg were randomized to one of three treatment arms: razuprotafib every day (QD) + latanoprost; raz…	2022	45248.5341087963	45248.534108796302	NA	7	NA	1	11	NA	NA	NA	NA	NA	NA	NA	NA	NA	English	NA	Medical	Glaucoma	rayyan-602178829	NA	NA	NA	NA	NA	NA	Ocular Hypertension; intraocular pressure; glaucoma; visual acuity; randomized controlled trial; article; controlled study; female; human; male; hypertension; Glaucoma, Open-Angle; conjunctival hyperemia; *intraocular hypertension; monotherapy; antihypertensive agent; *open angle glaucoma; hyperemia; *latanoprost; *razuprotafib	NA	Implicit	NA	NA	USA	Industrial	Ocular hypertension, open angle glaucoma	razuprotafib ophthalmic solution 4.0% QD (mornings [AM]) and placebo for razuprotafib ophthalmic solution QD (afternoons [PM]) + latanoprost ophthalmic solution 0.005% QD (PM); razuprotafib ophthalmic solution 4.0% BID (AM & PM) + latanoprost ophthalmic solution 0.005% QD (PM)	placebo for razuprotafib ophthalmic solution BID (AM & PM) + latanoprost ophthalmic solution 0.005% QD (PM) for 28 days	A+A & B+B & C+C
RPHM6BW8	journalArticle	2022	Jun J.H.; Bang S.P.; Park H.S.; Yoon D.; Ahn J.Y.; Kim S.J.; Kim H.K.	A randomized multicenter clinical evaluation of sequential application of 0.3% and 0.15% hyaluronic acid for treatment of dry eye	Japanese Journal of Ophthalmology	NA	["0021-5155", "1613-2246"]	10.1007/s10384-021-00885-x	http://www.springerlink.com/app/home/journal.asp?wasp=4e8bc0db576d407796c545c555599c05&referrer=parent&backto=linkingpublicationresults,1:110834,1	Purpose: We report the clinical efficacy of sequential applications of 0.3% and 0.15% unpreserved hyaluronic acid (HA) for the treatment of dry eye disease (DED). Study design: Randomized clinical trial. Method(s): Patients over 19 years of age with DED level 2 or higher, corneal fluorescein staining (CFS) score > 1, and tear break-up time (TBUT) < 10 s were included. Seventy-six patients were ra…	2022	45248.5341087963	45248.534108796302	NA	58-67	NA	1	66	NA	NA	NA	NA	NA	NA	NA	NA	NA	English	NA	Medical	Cornea	rayyan-602178855	NA	NA	NA	NA	NA	NA	randomized controlled trial; article; controlled study; female; human; major clinical study; male; clinical outcome; drug efficacy; multicenter study; adult; clinical evaluation; aged; very elderly; *dry eye/dt [Drug Therapy]; newhyaluni; blurred vision/si [Side Effect]; *hyaluronic acid/ae [Adverse Drug Reaction]; *hyaluronic acid/ct [Clinical Trial]; *hyaluronic acid/dt [Drug Therapy]; XT - dry…	NA	Implicit	NA	NA	South korea	Governmental	Dry eye disease	Combination group (1 drop of 0.15% hyaluronic acid + 1 drop of 0.30% hyaluronic acid)	2 drops of 0.15% hyaluronic acid vs 2 drops of 0.30% hyaluronic acid)	A+A & B+B & C+C
RFH4ILS9	journalArticle	2022	Lee J.H.; Chung H.S.; Moon S.Y.; Yoon J.; Lee K.; Lee H.; Kim J.Y.; Lim H.T.; Tchah H.	Effect of preoperative eyedrops on cytokine concentrations in aqueous humor of patients undergoing femtosecond laser-assisted cataract surgery	Graefe's Archive for Clinical and Experimental Ophthalmology	NA	["0721-832X", "1435-702X"]	10.1007/s00417-021-05428-1	https://link.springer.de/link/service/journals/00417/index.htm	Purpose: To compare the anti-inflammatory activity of preoperatively applied eyedrops, as determined by cytokine concentrations in aqueous humor collected during surgery in patients undergoing femtosecond laser-assisted cataract surgery. Method(s): A total of 120 patients undergoing femtosecond laser-assisted cataract surgery were randomly assigned to four groups of 30 patients each. Groups were …	2022	45248.5341203704	45248.534120370401	NA	885-891	NA	3	260	NA	NA	NA	NA	NA	NA	NA	NA	NA	English	NA	Medical	Cataract	rayyan-602178869	NA	NA	NA	NA	NA	NA	Cataract; Aqueous Humor; Cytokines; Ophthalmic Solutions; randomized controlled trial; article; controlled study; female; human; major clinical study; male; drug efficacy; adult; mydriasis/dt [Drug Therapy]; anterior eye chamber; tropicamide/tp [Topical Drug Administration]; *eye drops; phenylephrine/dt [Drug Therapy]; drug instillation; aged; interleukin 6/ec [Endogenous Compound]; interleukin 8…	NA	Implicit	NA	NA	South korea	Academic and Governmental	Cataracts	0.1% fluorometholone eyedrops, 0.45% ketorolac tromethamine eyedrops, both 0.1% fluorometholone and 0.45% ketorolac tromethamine eyedrops 1hour, 20 mins and just before femtosecond laser-assisted cataract surgery	No eyedrops before femtosecond laser-assisted cataract surgery	A+X & B+X & C+X & D+X
8T3QA2WB	journalArticle	2022	Jakobsen T.M.; Moller F. AO - Jakobsen, Trine Moldrup; ORCID: https://orcid.org/0000-0002-4496-2610	Control of myopia using orthokeratology lenses in Scandinavian children aged 6 to 12 years. Eighteen-month data from the Danish Randomized Study: Clinical study Of Near-sightedness; TReatment with Orthokeratology Lenses (CONTROL study)	Acta Ophthalmologica	NA	["1755-375X", "1755-3768"]	10.1111/aos.14911	http://onlinelibrary.wiley.com/journal/10.1111/(ISSN)1755-3768	Purpose: To investigate the efficacy of myopia control defined by axial elongation and safety of orthokeratology lenses (OKL) in a Scandinavian (Danish) population. Method(s): Sixty Danish children aged 6-12 years with myopia ranging from 0.5 to 4.75 dioptres (D) spherical component and refractive astigmatism <=2.5 D in both eyes were randomly assigned to either OKL or single-vision spectacles (S…	2022	45248.5341203704	45248.534120370401	NA	175-182	NA	2	100	NA	NA	NA	NA	NA	NA	NA	NA	NA	English	NA	Medical	Paediatrics	rayyan-602178883	NA	NA	NA	NA	NA	NA	Child; prevalence; child; visual acuity; Myopia; randomized controlled trial; vision; cornea; article; controlled study; female; human; major clinical study; male; prospective study; post hoc analysis; outcome assessment; atropine; retina detachment; heredity; Switzerland; ethnicity; astigmatism; best corrected visual acuity; Only Child; lens; *orthokeratology lens; Fisher exact test; *myopia; ey…	NA	Implicit	NA	NA	Denmark	Academic	Myopia	Orthokeratology lenses	Single vision spectacles	A+A & B+B
CWDADVYE	journalArticle	2022	Holz F.G.; Oleksy P.; Ricci F.; Kaiser P.K.; Kiefer J.; Schmitz-Valckenberg S. AO - Kiefer, Joachim; ORCID: https://orcid.org/0000-0002-3990-0917 AO - Schmitz-Valckenberg, Steffen; ORCID: https://orcid.org/0000-0003-3358-9942	Efficacy and Safety of Biosimilar FYB201 Compared with Ranibizumab in Neovascular Age-Related Macular Degeneration	Ophthalmology	NA	["0161-6420", "1549-4713"]	10.1016/j.ophtha.2021.04.031	https://www.elsevier.com/locate/ophtha	Purpose: This trial was conducted to investigate the clinical equivalence of the proposed biosimilar FYB201 and reference ranibizumab in patients with treatment-naive, subfoveal choroidal neovascularization caused by neovascular age-related macular degeneration (nAMD). Design(s): This was a prospective, multicenter, evaluation-masked, parallel-group, 48-week, phase III randomized study. Participa…	2022	45248.5341203704	45248.534120370401	NA	54-63	NA	1	129	NA	NA	NA	NA	NA	NA	NA	NA	NA	English	NA	Medical	Retina	rayyan-602178884	NA	NA	NA	NA	NA	NA	Macular Degeneration; intraocular pressure; visual acuity; randomized controlled trial; controlled study; female; human; major clinical study; male; prospective study; drug efficacy; drug safety; multicenter study; adult; unspecified side effect/si [Side Effect]; hypertension/si [Side Effect]; side effect/si [Side Effect]; conference paper; conjunctival hemorrhage/si [Side Effect]; eye pain/si [S…	NA	Implicit	NA	NA	Multinatinal	Industrial	Neovascular age-related macular degeneraiton	Intravitreal injection of FYB201 every 4 weeks for 48 weeks	Intravitreal injection of ranibizxumab (0.05ml of a 10mg/ml solution) to study eye every 4 weeks for 48 weeks	A+X & B+X
RAYYZZPE	journalArticle	2022	Mandelcorn E.D.; Al-Falah M.; Zhao L.D.; Kertes P.; Devenyi R.; Lam W.-C. AO - Al-Falah, Mohammed; ORCID: https://orcid.org/0000-0003-1607-8219	A prospective randomized clinical trial comparing nepafenac, intravitreal triamcinolone and no adjuvant therapy for epiretinal membrane	Acta Ophthalmologica	NA	["1755-375X", "1755-3768"]	10.1111/aos.14873	http://onlinelibrary.wiley.com/journal/10.1111/(ISSN)1755-3768	Purpose: To compare the efficacy of topical nepafenac 0.1% versus intravitreal triamcinolone acetonide (IVTA) at the conclusion of vitrectomy surgery versus no adjuvant therapy (NAT) in improving macular morphology post-operatively in patients undergoing vitrectomy for epiretinal membrane (ERM), as measured by optical coherence tomography (OCT) imaging and best-corrected visual acuity (BCVA). Met…	2022	45248.5341203704	45248.534120370401	NA	e297-e303	NA	1	100	NA	NA	NA	NA	NA	NA	NA	NA	NA	English	NA	Medical	Retina	rayyan-602178901	NA	NA	NA	NA	NA	NA	intraocular pressure; optical coherence tomography; treatment outcome; randomized controlled trial; article; clinical effectiveness; controlled study; female; human; major clinical study; male; drug efficacy; multicenter study; adult; vitrectomy; convalescence; treatment planning; aged; best corrected visual acuity; central macular thickness; Triamcinolone; *nepafenac/dt [Drug Therapy]; *nepafena…	NA	Implicit	NA	NA	Canada	None	idiopathic epiretinal membrane	Topical nepafenac 0.1% TID for 1 month post-operatively vs intravitreal traimcinolone (4mg/0.1mL) at conclusion of vitrectomy	No adjuvant therapy	A+X & B+X & C+X
X3N5L2SI	journalArticle	2022	Salamah M.; Eid A.M.; Albialy H.; Sharaf EL Deen S. AO - Salamah, Moustafa; ORCID: https://orcid.org/0000-0003-2211-3383	Anterior approach levator plication for congenital ptosis, absorpable versus non absorpable sutures	European Journal of Ophthalmology	NA	["1120-6721", "1724-6016"]	10.1177/11206721211005320	http://journals.sagepub.com/loi/ejoa	Purpose: To compare the efficacy of two different suture types in levator plication for correction of congenital ptosis. Subjects and methods: Prospective comparative interventional randomized study involving 42 eyes of 42 patients aged more than 6 years with congenital ptosis and good levator action. The exclusion criteria were as follows: bilateral ptosis, history of previous surgery, fair or p…	2022	45248.5341319444	45248.534131944398	NA	134-139	NA	1	32	NA	NA	NA	NA	NA	NA	NA	NA	NA	English	NA	Surgical	Paediatrics	rayyan-602178904	NA	NA	NA	NA	NA	NA	intraocular pressure; randomized controlled trial; clinical trial; article; controlled study; female; human; male; prospective study; steroid/dt [Drug Therapy]; clinical article; eye examination; outcome assessment; general anesthesia; postoperative period; follow up; adult; surgical technique; eye drops/dt [Drug Therapy]; patient history of surgery; microscopy; antiinflammatory agent/dt [Drug Th…	NA	Implicit	NA	NA	Egypt	None	Congenital ptosis	double-armed 5/0 Coated Vicryl (polyglactin 910) suture	Double -armed 5/0 polyester (Ethibone) suture	A+X & B+X
XXU2CEYN	journalArticle	2022	Howaidy A.; Eldaly Z.H.; Anis M.; Othman T.M. AO - Eldaly, Zeiad H; ORCID: https://orcid.org/0000-0002-2011-6620	Prophylaxis of macular edema after cataract surgery in diabetic patients, topical Nepafenac versus intravitreal Ranibizumab	European Journal of Ophthalmology	NA	["1120-6721", "1724-6016"]	10.1177/11206721211001275	http://journals.sagepub.com/loi/ejoa	Purpose: To compare effect of topical Nepafenac versus intravitreal Ranibizumab on macular thickness after cataract surgery in diabetic patients with no preoperative macular edema. Patients and Methods: A prospective randomized controlled study recruited diabetic patients with visually significant cataract and no diabetic macular edema (DME). Patient underwent uncomplicated phacoemulsification wi…	2022	45248.5341319444	45248.534131944398	NA	205-212	NA	1	32	NA	NA	NA	NA	NA	NA	NA	NA	NA	English	NA	Medical	Cataract	rayyan-602178906	NA	NA	NA	NA	NA	NA	Cataract; intraocular pressure; glaucoma; visual acuity; randomized controlled trial; phacoemulsification; article; controlled study; female; human; major clinical study; male; prospective study; eye drops; drug efficacy; follow up; adult; *prophylaxis; middle aged; slit lamp microscopy; spectral domain optical coherence tomography; best corrected visual acuity; diabetic patient; visual analog sc…	NA	Implicit	NA	NA	Egypt	None	Diabetes, cataracts	Post-operative (phacoemulsification with IOL implantation) topical nepafenac vs intravitreal ranibizumab	Control group (phacoemulsification with IOL implantation with no prophylactic treatment)	A+X & B+X & X+X
34BKGT94	journalArticle	2022	Zaher Addeen S.; Shaddoud I. AO - Zaher Addeen, Sarah; ORCID: https://orcid.org/0000-0003-3680-7351	Combined phacoemulsification surgery and intravitreal triamcinolone injection versus stand-alone surgery in patients with type 2 diabetes: a prospective randomized trial	BMC ophthalmology	NA	["1471-2415 (electronic)", "1471-2415"]	10.1186/s12886-022-02676-5	NA	BACKGROUND: We would assess the efficacy of intravitreal injection of triamcinolone acetonide IVTA combined with standard phacoemulsification on the central subfield macular thickness (CSMT), the progression of diabetic retinopathy (DR), and the corrected distant visual acuity (CDVA) in type 2 diabetic patients. METHOD(S): In this prospective single-blinded randomized clinical trial we recruited …	2022	45248.5341319444	45248.534131944398	NA	445	NA	1	22	NA	NA	NA	NA	NA	NA	NA	NA	NA	English	NA	Medical	Cataract	rayyan-602178916	NA	NA	NA	NA	NA	NA	Phacoemulsification; optical coherence tomography; randomized controlled trial; controlled study; human; prospective study; complication; glucocorticoid; *cataract; *non insulin dependent diabetes mellitus; *diabetic retinopathy/dt [Drug Therapy]; *macular edema/et [Etiology]; intravitreal drug administration; *phacoemulsification; Triamcinolone; triamcinolone acetonide/dt [Drug Therapy]	NA	Implicit	NA	NA	Syria	None	Diabetes, cataracts	Intravitreal injection of triamcinolone acetonide at the end of phacoemulsification	Routine surgery only (phacoemulsification)	A+X & B+X
T2LMN6FD	journalArticle	2022	Zarei-Ghanavati S.; Hassanzadeh S.; Azimi Khorasani A.; Ehsaei A.; Bakhtiari E.	Efficacy of five-flash intense pulsed light therapy technique in patients with meibomian gland dysfunction	Clinical & experimental optometry	NA	["1444-0938 (electronic)", "1444-0938"]	10.1080/08164622.2021.1976595	NA	CLINICAL RELEVANCE: Meibomian gland dysfunction is the main cause of evaporative dry eye disease and can lead to ocular discomfort and ocular surface damage. Early diagnosis and management of this condition can prevent its impact on patients 'visual health and quality of life. BACKGROUND: In the last decade, intense pulsed light therapy (IPL) has been introduced as a therapeutic option for patien…	2022	45248.5341435185	45248.534143518496	NA	687-693	NA	7	105	NA	NA	NA	NA	NA	NA	NA	NA	NA	English	NA	Medical	Cornea	rayyan-602178935	NA	NA	NA	NA	NA	NA	quality of life; randomized controlled trial; controlled study; human; Phototherapy; complication; procedures; lacrimal fluid; meibomian gland; adverse event; *intense pulsed light therapy; *meibomian gland dysfunction/th [Therapy]; *dry eye/et [Etiology]; *dry eye/th [Therapy]; *hyperemia	NA	Implicit	NA	NA	Iran	None	Meibomian gland dysfunction, dry eye disease	Three sessions of in-office intense pulse light therapy + conventional treatment for MGD, including lid margin hygiene (Eyesol Ophthalmic Cleansing Shampoo, Livar Co, Iran) once a day; artificial tear supplementation (Artelac; Bausch & Lomb, Rochester, NY) four times a day; azithromycin 0.5% eye drops once a day (for 1 month); ophthalmic gel (Liposic, Bausch & Lomb, Rochester, NY) once a day befo…	No treatment (control) - just conventional treatment , including lid margin hygiene (Eyesol Ophthalmic Cleansing Shampoo, Livar Co, Iran) once a day; artificial tear supplementation (Artelac; Bausch & Lomb, Rochester, NY) four times a day; azithromycin 0.5% eye drops once a day (for 1 month); ophthalmic gel (Liposic, Bausch & Lomb, Rochester, NY) once a day before sleep; cleansing of the lid marg…	A+A & X+X
NQRCM6EX	journalArticle	2022	Niyadurupola, Nuwan; Brodie, James; Patel, Tejal; Chan, Jason; Rahman, Mohammad M; Svasti-Salee, Carl R; Ching, Jared; Misra, Aseema; Eke, Tom; Broadway, David C	Topical prostaglandin analogue use and cystoid macular oedema following uneventful cataract surgery: a randomised control trial.	The British journal of ophthalmology	NA	["1468-2079", "0007-1161"]	10.1136/bjophthalmol-2021-319149	NA	BACKGROUND/AIMS: The association between the development of cystoid macular oedema (CMO) following uneventful cataract surgery and prostaglandin analogue (PGA) therapy has not been fully determined. The study aim was to investigate whether discontinuation of PGA therapy following uneventful cataract surgery affected the incidence of postoperative CMO., METHODS: A prospective randomised controlled…	2022	45248.5341550926	45248.534155092602	NA	1662-1666	NA	12	106	NA	NA	NA	NA	NA	NA	NA	NA	NA	NA	NA	Medical	Cataract	rayyan-602179346	NA	NA	NA	NA	NA	NA	Humans; Prospective Studies; Intraocular Pressure; Cataract; *Glaucoma; *Glaucoma, Open-Angle; *Ocular Hypertension; Ocular Hypertension/dt [Drug Therapy]; *Macular Edema; Macular Edema/di [Diagnosis]; Macular Edema/dt [Drug Therapy]; Macular Edema/et [Etiology]; Cataract/co [Complications]; Prostaglandins; Prostaglandins A; Prostaglandins B; Prostaglandins D; Prostaglandins E; Prostaglandins F; …	NA	Implicit	NA	NA	UK	None	Cataracts, open-angle glaucoma, ocular hypertension, cystoid macular oedema	Discontinuing topical prostaglandin analogue (DPGA) on day of surgery post-phacoemulsification (but continued with any other topical antiglaucoma therapy)	Continuing topical prostaglandin analogue (CPGA) post-phacoemulsification (+continue with any other antiglaucoma therapy)	A+X & B+X
GNWASU9B	journalArticle	2022	Schroeder, Marion; Kjellstrom, Ulrika; Lovestam-Adrian, Monica	Electrophysiological evaluation and 18-month follow-up of two regimens with aflibercept for neovascular age-related macular degeneration.	Documenta ophthalmologica. Advances in ophthalmology	NA	["1573-2622", "0012-4486"]	10.1007/s10633-021-09863-7	NA	PURPOSE: To compare two aflibercept treatment regimens and the electrophysiological outcome concerning cone and rod function in age-related macular degeneration (nAMD) over 18 months., METHODS: 41 patients with treatment-naive nAMD were randomized 1:1 to either arm 1 or 2. Arm 1 received three consecutive monthly aflibercept injections, followed by bimonthly treatment until week 52. Thereafter, a…	2022	45248.5341550926	45248.534155092602	NA	99-115	NA	2	144	NA	NA	NA	NA	NA	NA	NA	NA	NA	NA	NA	Medical	Retina	rayyan-602179402	NA	NA	NA	NA	NA	NA	Humans; Follow-Up Studies; Treatment Outcome; Infant; Recombinant Fusion Proteins; Tomography, Optical Coherence; Macular Degeneration; Intravitreal Injections; Electroretinography; *Macular Degeneration; Macular Degeneration/di [Diagnosis]; *Wet Macular Degeneration; Wet Macular Degeneration/di [Diagnosis]; Angiogenesis Inhibitors/tu [Therapeutic Use]; Wet Macular Degeneration/dt [Drug Therapy];…	NA	Implicit	NA	NA	Sweden	Academic and Industrial	Neovascular age-related macular degeneration	Arm 1 (loading dose of intravitreal aflibercept with 3 monthly injections, followed by injections every 8 weeks until week 52. Then these patients were switched to a treat and extend regimen)	Arm 2 (treat and extend regimen throughout 18 month follow-up with intravitreal aflibercept)	A+X & B+X
3NSTUJ6V	journalArticle	2022	Singhal, Deepali; Nanda, Ashok; Kanungo, Sanghamitra; Sahoo, Kalyani; Mohapatra, Santosh	A comparative analysis of topical corticosteroids and non-steroidal anti-inflammatory drugs to control inflammation and macular edema following uneventful phacoemulsification.	Indian journal of ophthalmology	NA	["1998-3689", "0301-4738"]	10.4103/ijo.IJO_1612_21	NA	PURPOSE: To compare the efficacy of topical nonsteroidal anti-inflammatory drugs (NSAIDs) and prednisolone acetate in controlling inflammation and preventing cystoid macular edema (CME) after uneventful phacoemulsification., METHODS: All patients who underwent uneventful phacoemulsification from December 2020 to Feb 2021 were included in the study. These were randomly assigned to receive any one …	2022	45248.5341666667	45248.534166666701	NA	425-433	NA	2	70	NA	NA	NA	Comment in: Indian J Ophthalmol. 2022 Feb;70(2):433-434 PMID: 35086210 [https://www.ncbi.nlm.nih.gov/pubmed/35086210]	NA	NA	NA	NA	NA	NA	NA	Medical	Cataract	rayyan-602179450	NA	NA	NA	NA	NA	NA	Humans; Inflammation; Phacoemulsification; Drug and Narcotic Control; *Macular Edema; Macular Edema/di [Diagnosis]; Macular Edema/dt [Drug Therapy]; Macular Edema/et [Etiology]; Adrenal Cortex Hormones; *Phacoemulsification; Phacoemulsification/ae [Adverse Effects]; *Benzeneacetamides; Anti-Inflammatory Agents, Non-Steroidal/tu [Therapeutic Use]; Glucocorticoids/tu [Therapeutic Use]; Phenylacetat…	NA	Implicit	NA	NA	India	None	Cataracts, macular oedema	Topical nepafenac 0.1% vs topical bromfenac 0.07% vs topical preservative-free ketorolac 0.4% vs topical nepafenac 0.3%	Topical prednisolone acetate (1%)	A+X & B+X & C+X & D+X & E+X
5326DEQJ	journalArticle	2022	Rishi, Pukhraj; Rishi, Ekta; Bhende, Pramod; Bhende, Muna; Kandle, Kaustubh; Attiku, Yamini; Roy, Krishna Kanta; Shelke, Komal; Madaan, Sushant; Bhende P, Bhende M, Ratra D, Rao G, Sen P, Raman R, Rishi E, Rishi P, Rao C, Susvar P, Khetan V, Suganeswari G, Verma A, Muralidharan V, Saurabh K, Das S, Jayaprakash V, Suresh S, Chendilnathan C, Das K; SNVR groups	A prospective, interventional study comparing the outcomes of macular hole surgery in eyes randomized to C3F8, C2F6, or SF6 gas tamponade.	International ophthalmology	NA	["1573-2630", "0165-5701"]	10.1007/s10792-021-02141-0	NA	PURPOSE: Analysis of outcomes of macular hole (MH) surgery using 12% C3F8, 16% C2F6, or 18% SF6 as randomized gas tamponading agent., METHODS: This is a prospective, randomized, interventional study of 159 eyes with idiopathic MH undergoing 23/25G pars-plana vitrectomy with internal limiting membrane peeling and gas tamponade. Eyes were stratified into two groups: Group I (MH < 800 micro) and gro…	2022	45248.5341666667	45248.534166666701	NA	1515-1521	NA	5	42	NA	NA	NA	NA	NA	NA	NA	NA	NA	NA	NA	Medical	Retina	rayyan-602179479	NA	NA	NA	NA	NA	NA	Humans; Prospective Studies; Retrospective Studies; Tomography, Optical Coherence; Visual Acuity; *Retinal Perforations; Retinal Perforations/su [Surgery]; Vitrectomy/mt [Methods]; *Fluorocarbons; Intervention Studies; Retinal Perforations/di [Diagnosis]	NA	Implicit	NA	NA	India	None	Idiopathic macular hole	12% C3F8 vs 16% C2F6 vs 18% SF6 gas tamponade in pars-plana vitrectomy with internal limiting membrane peeling	Comparison between the groups (no stated placebo or control)	A+X & B+X & C+X
Y2P33RX5	journalArticle	2022	Ahmed, Iqbal Ike K.; De Francesco, Ticiana; Rhee, Douglas; McCabe, Cathleen; Flowers, Brian; Gazzard, Gus; Samuelson, Thomas W.; Singh, Kuldev	Long-term Outcomes from the HORIZON Randomized Trial for a Schlemm‚Äôs Canal Microstent in Combination Cataract and Glaucoma Surgery	Ophthalmology	NA	0161-6420	10.1016/j.ophtha.2022.02.021	https://www.sciencedirect.com/science/article/pii/S0161642022001609	Purpose To present the 5-year results of the HORIZON trial comparing cataract surgery (CS) combined with an intracanalicular microstent with CS alone. Design Prospective, multicenter, controlled randomized clinical trial. Participants Patients with cataract and primary open-angle glaucoma treated with 1 or more glaucoma medications, washed-out diurnal intraocular pressure (DIOP) of 22 to 34 mmHg,…	44615	44684.2624884259	45248.534826388903	44684.262488425898	NA	NA	NA	NA	NA	NA	NA	NA	NA	NA	NA	NA	NA	en	NA	Surgical	Glaucoma	NA	ScienceDirect	NA	NA	NA	/Users/arun/Zotero/storage/AL3IEZAQ/S0161642022001609.html	NA	Glaucoma; Cataract; intraocular pressure; visual acuity; randomized controlled trial; article; controlled study; human; major clinical study; prospective study; steroid therapy; steroid/dt [Drug Therapy]; follow up; multicenter study; disease severity; visual impairment; intermethod comparison; cohort analysis; visual field defect; cataract/su [Surgery]; visual field; *Schlemm canal; antiglaucoma…	Glaucoma medication usage; Intraocular pressure; Microinvasive glaucoma surgery; Schlemm‚Äôs canal microstent	Implicit	Eyes were randomized 2:1 to receive a Hydrus Microstent (HMS; Ivantis, Inc) or no stent after successful CS/A total of 556 eyes were randomized to either HMS with CS (n = 369) or CS alone (n = 187)	NA	Multinational	Industrial	Cataract and glaucoma	Hydrus¬Æ Microstent	No stent	A+X & B+X
XR9NI4E4	journalArticle	2022	Stahl, Andreas; Sukgen, Emine A.; Wu, Wei-Chi; Lepore, Domenico; Nakanishi, Hidehiko; Mazela, Jan; Moshfeghi, Darius M.; Vitti, Robert; Athanikar, Aditya; Chu, Karen; Iveli, Pablo; Zhao, Fei; Schmelter, Thomas; Leal, Sergio; K√∂f√ºnc√º, Evra; Azuma, Noriyuki; FIREFLEYE Study Group	Effect of Intravitreal Aflibercept vs Laser Photocoagulation on Treatment Success of Retinopathy of Prematurity: The FIREFLEYE Randomized Clinical Trial	JAMA	NA	1538-3598	10.1001/jama.2022.10564	NA	IMPORTANCE: Laser photocoagulation, which is the standard treatment for retinopathy of prematurity (ROP), can have adverse events. Studies of anti-vascular endothelial growth factor injections have suggested efficacy in the treatment of ROP, but few studies have directly compared them with laser treatments. OBJECTIVE: To compare intravitreal aflibercept vs laser photocoagulation in infants with R…	44768	45087.6861921296	45248.534675925897	NA	348-359	NA	4	328	NA	NA	Effect of Intravitreal Aflibercept vs Laser Photocoagulation on Treatment Success of Retinopathy of Prematurity	NA	NA	NA	NA	NA	NA	eng	NA	Medical	Paediatrics	NA	PubMed	NA	NA	NA	NA	http://www.ncbi.nlm.nih.gov/pubmed/35881122	Humans; Female; Male; Treatment Outcome; Infant; Infant, Newborn; Retinopathy of Prematurity; Europe; Intravitreal Injections; Vascular Endothelial Growth Factor A; Asia; Randomized controlled trial; Human; *retrolental fibroplasia; Article; Clinical trial; Controlled study; Drug therapy; Major clinical study; Outcome assessment; *laser coagulation; Light Coagulation; Side effect; Gestational Age…	Recombinant Fusion Proteins; Bevacizumab; Laser Coagulation; Angiogenesis Inhibitors; Receptors, Vascular Endothelial Growth Factor	Implicit	at least 1 eye/The primary outcome was analyzed using bayesian statistical methods and a bivariate binomial model accounting for the correlation between the infant‚Äôs 2 eyes. Noninformative prior distributions were used for the response probability for a single eye for both treatment groups	NA	Multinational	Industrial	retinopathy of prematurity	Intravitreal Aflibercept	Laser Photocoagulation	A+A & B+B & A+X & B+X
NBVB5H6E	journalArticle	2022	Cehajic-Kapetanovic, Jasmina; Xue, Kanmin; Edwards, Thomas L.; Meenink, Thijs C.; Beelen, Maarten J.; Naus, Gerrit J.; Smet, Marc D. de; MacLaren, Robert E.	First-in-Human Robot-Assisted Subretinal Drug Delivery Under Local Anesthesia	American Journal of Ophthalmology	NA	0002-9394, 1879-1891	10.1016/j.ajo.2021.11.011	https://www.ajo.com/article/S0002-9394(21)00592-4/fulltext	Purpose: To report the results of a first-in-human study using a robotic device to assist subretinal drug delivery in patients undergoing vitreoretinal surgery for macular hemorrhage. Design: Double-armed, randomized controlled surgical trial (ClinicalTrials.gov identifier: NCT03052881). Methods: The study was performed at the Oxford Eye Hospital, Oxford University Hospitals NHS Foundation Trust,…	2022	45151.5679282407	45248.534918981502	0005-01-01	104-113	NA	NA	237	NA	NA	NA	NA	NA	NA	NA	NA	NA	English	NA	Surgical	Retina	rayyan-538667133	NA	NA	NA	NA	/Users/arun/Zotero/storage/99ENRXX3/Cehajic-Kapetanovic et al. - 2022 - First-in-Human Robot-Assisted Subretinal Drug Deli.pdf	NA	Humans; Adult; Female; Male; United Kingdom; drug; Visual acuity; Blindness; optical coherence tomography; visual acuity; Randomized controlled trial; randomized controlled trial; Vitrectomy; Human; Article; Controlled study; Drug safety; Outcome assessment; Clinical article; Operation duration; Feasibility study; article; controlled study; female; human; male; clinical article; clinical outcome;…	NA	Implicit	12 participants were recruited‚Äî6 in the robot-assisted and 6 in the control manual surgery arm according to the prespecified inclusion and exclusion criteria	NA	UK	Academic and Governmental	macular hemorrhage	robotic device to assist subretinal drug delivery in patients undergoing vitreoretinal surgery	control manual surgery arm¬†	A+X & B+X
Y8KNCVRY	journalArticle	2022	Faridpooya, K; van Romunde, SHM; Manning, SS; van Meurs, JC; Naus, GJL; Beelen, MJ; Meenink, TCM; Smit, J; de Smet, MD	Randomised controlled trial on robot-assisted versus manual surgery for pucker peeling	Clinical & experimental ophthalmology	NA	NA	10.1111/ceo.14174	https://www.cochranelibrary.com/central/doi/10.1002/central/CN-02487029/full	Background: The aim was to explore the feasibility and safety of performing common surgical steps in epiretinal membrane (ERM) peeling using the Preceyes Surgical System (PSS). Methods: In a tertiary centre, 15 pseudophakic patients with an idiopathic ERM were randomised to robot‚Äêassistance or manual surgery in a 2:1 ratio. In the robot‚Äêassisted group, the following steps were performed using…	2022	45151.5679282407	45248.535138888903	NA	1057-1064	NA	9	50	NA	NA	NA	NA	NA	NA	NA	NA	NA	NA	NA	Surgical	Retina	rayyan-538667144	NA	NA	NA	NA	/Users/arun/Zotero/storage/GBXYYMW8/Faridpooya et al. - 2022 - Randomised controlled trial on robot-assisted vers.pdf	NA	Humans; Adult; Female; Male; Treatment Outcome; Software; Retrospective Studies; Complication; Motion; Surgery; Tomography, Optical Coherence; Visual Acuity; optical coherence tomography; treatment outcome; visual acuity; Randomized controlled trial; randomized controlled trial; Vitrectomy; Human; Article; Controlled study; Outcome assessment; Clinical article; Operation duration; Feasibility stu…	NA	Implicit	Fifteen patients were included and randomised 2:1 to robot-assisted or manual surgery	NA	Netherlands	Academic	epiretinal membrane (ERM) peeling	robot-assisted surgery	manual surgery	A+X & B+X
KSMZWGXK	journalArticle	2022	Tatsumi, T; Takatsuna, Y; Oshitari, T; Kaiho, T; Kawasaki, Y; Shiko, Y; Sugawara, T; Baba, T; Yamamoto, S	Randomized clinical trial comparing intravitreal aflibercept combined with subthreshold laser to intravitreal aflibercept monotherapy for diabetic macular edema	Scientific reports	NA	NA	10.1038/s41598-022-14444-y	https://www.cochranelibrary.com/central/doi/10.1002/central/CN-02413762/full	To compare the efficacy and safety of intravitreal aflibercept with three loading doses‚Äâ+‚Äâpro re nata regimen combined with subthreshold laser application to that of IVA monotherapy on eyes with diabetic macular edema. This was a phase 4 clinical trial with a prospective, randomized, and parallel investigator‚Äêdriven protocol. Patients with DME were randomly assigned to the IVA monotherapy g…	2022	45248.5333217593	45248.5333217593	NA	10672	NA	1	12	NA	NA	NA	NA	NA	NA	NA	NA	NA	NA	NA	Medical	Retina	rayyan-602175959	NA	NA	NA	NA	NA	NA	Humans; Adult; Treatment Outcome; Random Allocation; Prospective Studies; Laser Therapy; Tomography, Optical Coherence; Visual Acuity; Intravitreal Injections; Edema; Randomized controlled trial; Diabetes Mellitus; Human; Article; Clinical trial; Controlled study; Drug therapy; Outcome assessment; Clinical article; Follow up; *monotherapy; Receptors, Vascular Endothelial Growth Factor [therapeuti…	NA	Implicit	Both eyes were assessed at the screening examination for eligibility, and only one eye from each subject was randomly selected as the study eye. In cases where both eyes met the eligibility criteria, the study eye was the one with the greater macular thickness	NA	Japan	Industrial	diabetic macular edema	intravitreal aflibercept combined with subthreshold laser	intravitreal aflibercept monotherapy	A+X & B+X
HQSPFH2T	journalArticle	2022	Tian, L; Cao, K; Ma, D-L; Zhao, S-Q; Lu, L-X; Li, A; Chen, C-X; Ma, C-R; Ma, Z-F; Jie, Y	Investigation of the Efficacy and Safety of 650 nm Low-Level Red Light for Myopia Control in Children: a Randomized Controlled Trial	Ophthalmology and therapy	NA	NA	10.1007/s40123-022-00585-w	https://www.cochranelibrary.com/central/doi/10.1002/central/CN-02474512/full	Introduction: To evaluate the 6‚Äêmonth efficacy and safety of 650 nm low‚Äêlevel red light (LLRL) for myopia control in children. Methods: This was a single‚Äêcenter, single‚Äêmasked randomized controlled trial. A total of 224 children aged 6‚Äì12 years with spherical equivalent error (SER) of ‚àí 6 diopter (D) to ‚àí 0.5 D were enrolled, and were randomized to LLRL group or control group. Child…	2022	45248.5333333333	45248.533333333296	NA	2259‚Äê2270	NA	6	11	NA	NA	NA	NA	NA	NA	NA	NA	NA	NA	NA	Medical	Paediatrics	rayyan-602175991	NA	NA	NA	NA	NA	NA	Female; Male; Child; intraocular pressure; glaucoma; child; visual acuity; anisometropia; myopia; Myopia; Randomized controlled trial; randomized controlled trial; Human; Article; Controlled study; Major clinical study; Outcome assessment; Side effect; Single blind procedure; *drug safety; *drug efficacy; article; clinical effectiveness; controlled study; female; human; major clinical study; male…	NA	Implicit	The data of the right eye was arbitrarily used for analysis	NA	China	Academic	Myopia	650¬†nm Low-Level Red Light	Control	A+A & B+B
F34GZ64U	journalArticle	2022	Dong, P-F; Qiao, D-N; Chen, H-L; Lu, S-H; Qu, S-H; Wu, Y-T; Zhao, D; Wan, T	Effect of Different Durations of Eye-Covering Pretreatment on Emergence Delirium after Ophthalmic Surgery in Preschool-Aged Children: a Randomized Controlled Study	Journal of ophthalmology	NA	NA	10.1155/2022/3656148	https://www.cochranelibrary.com/central/doi/10.1002/central/CN-02468438/full	Background. Preoperative eye‚Äêcovering training for 3 hours has been reported to effectively reduce the incidence of emergence delirium (ED) in preschool children. However, most children can only maintain the eye being covered for less than 60 min, and shortening eye‚Äêcovering duration can also achieve similar clinical effects as long duration of eye‚Äêcovering. This study was designed to compa…	2022	45248.5333333333	45248.533333333296	NA	NA	NA	NA	2022	NA	NA	NA	NA	NA	NA	NA	NA	NA	NA	NA	Medical	Paediatrics	rayyan-602176025	NA	NA	NA	NA	NA	NA	Female; Male; Child; Complication; anxiety; Anxiety; Incidence; Education; Surgery; Strabismus; child; Randomized controlled trial; randomized controlled trial; Human; Article; Controlled study; Major clinical study; Outcome assessment; Postoperative pain; General anesthesia; article; controlled study; female; human; major clinical study; male; prospective study; continuous infusion; outcome asse…	NA	Implicit	A total of 228 patients were randomly assigned at a 1‚Äâ:‚Äâ1:1 ratio to receive 30-min eye covering (30-min group), 60-min eye covering (60-min group) pretreatment, or programmed education only (C group)/After the video was played, the children in the 30-min group and 60-min group were trained to cover one or both eyes with gauze depending on the type of surgery	NA	China	Governmental	Emergence Delirium after Ophthalmic Surgery	30-min eye covering	60-min eye covering (60-min group) pretreatment, or programmed education only (C group)	A+A & B+B & C+C & A+X & B+X & C+X
SNKXNZVX	journalArticle	2022	Zhu, Z; Chang, P; Huang, F; Shen, S; Zhao, X; Ji, X; Zhao, YE	Comparison of Three-Dimensional Surgical System Versus Binocular Microscope for Clear Corneal Incision in Cataract Surgery	Ophthalmology and therapy	NA	NA	10.1007/s40123-022-00537-4	https://www.cochranelibrary.com/central/doi/10.1002/central/CN-02415032/full	Introduction: To compare surgical outcomes of 2.2 mm clear corneal incision (CCI) between a three‚Äêdimensional (3D) visualization system and traditional binocular microscope (BM) for phacoemulsification and intraocular lens implantation surgery. Methods: In this randomized controlled clinical study, 60 eyes with age‚Äêrelated cataracts were divided into two groups receiving cataract surgery usin…	2022	45248.5333449074	45248.533344907402	NA	1589‚Äê1600	NA	4	11	NA	NA	NA	NA	NA	NA	NA	NA	NA	NA	NA	Surgical	Cataract	rayyan-602176082	NA	NA	NA	NA	NA	NA	Surgery; statistical analysis; Vision; Cataract; Phacoemulsification; intraocular pressure; Randomized controlled trial; randomized controlled trial; Human; phacoemulsification; Article; Controlled study; Outcome assessment; Clinical article; article; controlled study; female; human; major clinical study; male; prospective study; outcome assessment; comparative study; operation duration; postoper…	NA	Implicit	3D group (30 patients, 30 eyes)/ BM group (30 patients, 30 eyes)	NA	China	None	Cataract	Three-Dimensional Surgical System¬†	Binocular Microscope for Clear Corneal Incision	A+X & B+X & A+A & B+B
NE88YQT8	journalArticle	2022	Yoon, CK; Oh, J; Bae, K; Park, UC; Yu, KS; Yu, HG	Efficacy and safety of a new ranibizumab biosimilar CKD-701 using a pro re nata treatment regimen in neovascular age-related macular degeneration: a phase 3 randomized clinical trial	PloS one	NA	NA	10.1371/journal.pone.0275611	https://www.cochranelibrary.com/central/doi/10.1002/central/CN-02495732/full	PURPOSE: This study aimed to establish the efficacy, safety, and immunogenicity equivalence of the proposed biosimilar CKD‚Äê701 with the reference ranibizumab in patients with treatment‚Äêna√Øve neovascular age‚Äêrelated macular degeneration (nAMD). PATIENTS AND METHODS: A total of 312 participants with active subfoveal choroidal neovascularization were randomly assigned to either the CKD‚Äê701 …	2022	45248.5333449074	45248.533344907402	NA	e0275611	NA	11	17	NA	NA	NA	NA	NA	NA	NA	NA	NA	NA	NA	Medical	Retina	rayyan-602176105	NA	NA	NA	NA	NA	NA	Humans; Treatment Outcome; Tomography, Optical Coherence; Macular Degeneration; Visual Acuity; Intravitreal Injections; Angiogenesis Inhibitors [therapeutic use]; Biosimilar Pharmaceuticals [adverse effects]; Macular Degeneration [chemically induced, drug therapy]; Ranibizumab [adverse effects]; Renal Insufficiency, Chronic [chemically induced, drug therapy]; Wet Macular Degeneration [drug therap…	NA	Implicit	anti-VEGF treatment-na√Øve active subfoveal CNV secondary to AMD in the study eye	NA	South Korea	Industrial	neovascular age-related macular degeneration	CKD-701	reference ranibizumab	A+X & B+X
VQ7RN3B5	journalArticle	2022	Zhong, J; Wang, W; Li, J; Wang, Y; Hu, X; Feng, L; Ye, Q; Luo, Y; Zhu, Z; Li, J; et al.	Effects of Perceptual Learning on Deprivation Amblyopia in Children with Limbal Dermoid: a Randomized Controlled Trial	Journal of clinical medicine	NA	NA	10.3390/jcm11071879	https://www.cochranelibrary.com/central/doi/10.1002/central/CN-02386043/full	Limbal dermoid (LD) is a congenital ocular tumor that causes amblyopia and damages visual acuity (VA) and visual function. This study evaluated the therapeutic efficacy of perceptual learning (PL) toward improving contrast sensitivity function (CSF) and VA. A total of 25 children with LD and 25 normal children were compared in terms of CSF and VA. The LD group was further randomly allocated into …	2022	45248.5333564815	45248.533356481501	NA	NA	NA	7	11	NA	NA	NA	NA	NA	NA	NA	NA	NA	NA	NA	Medical	Paediatrics	rayyan-602176121	NA	NA	NA	NA	NA	NA	Female; Male; Child; Eye; child; Randomized controlled trial; randomized controlled trial; Human; Article; Controlled study; Outcome assessment; Clinical article; article; controlled study; female; human; male; prospective study; clinical article; comparative effectiveness; outcome assessment; therapy effect; treatment duration; school child; best corrected visual acuity; contrast sensitivity; *v…	NA	Implicit	The LD eye was selected in the LD group, and the dominant eye was chosen in the N group for further analysis	NA	China	Governmental	Limbal Dermoid	Perceptual Learning (PL) training combined with part-time patching	part-time patching therapy	A+X & B+X
J3D44YP4	journalArticle	2022	Tang, W-T; Li, J-Q; Li, S-B; Li, J; Li, F-J; Yu, Q	Clinical observation of orthokeratology with reducing back optic zone diameter in the treatment of myopia	International eye science	NA	NA	10.3980/j.issn.1672-5123.2022.8.22	https://www.cochranelibrary.com/central/doi/10.1002/central/CN-02453930/full	AIM: To discuss the efficacy and safety of orthokeratology with reducing back optic zone diameter (5mm ‚Äê BOZD) compared with conventional back optic zone diameter (6mm ‚Äê BOZD) in the treatment of adolescent myopia. METHODS: A prospective randomized controlled trial was performed. There were 100 cases with 100 eyes of adolescent myopia (all right eye data were taken) selected from April 2016 t…	2022	45248.5333680556	45248.5333680556	NA	1357‚Äê1360	NA	8	22	NA	NA	NA	NA	NA	NA	NA	NA	NA	NA	NA	Medical	Paediatrics	rayyan-602176185	NA	NA	NA	NA	NA	NA	Adolescent; Female; Male; Visual acuity; intraocular pressure; Myopia; adolescent; Randomized controlled trial; randomized controlled trial; Human; Article; Controlled study; Major clinical study; Prospective study; article; controlled study; human; major clinical study; prospective study; eye axis length; Intraocular pressure; anterior eye segment; best corrected visual acuity; *orthokeratology …	NA	Implicit	100 cases with 100 eyes of adolescent myopia (all right eye data were taken)	NA	China	NA	myopia	5mm-BOZD orthokeratology,	6mm-BOZD orthokeratology	A+X & B+X
YRFZYBFB	journalArticle	2022	Guarro, M; Sararols, L; Londono, GJ; Goni, I; Vazquez, M; Ruiz, S; Lopez, S	Visual disturbances produced after the implantation of 3 EDOF intraocular lenses vs 1 monofocal intraocular lens	Journal of cataract and refractive surgery	NA	NA	10.1097/j.jcrs.0000000000000988	https://www.cochranelibrary.com/central/doi/10.1002/central/CN-02421200/full	PURPOSE: To compare the visual disturbances experienced by patients receiving 1 of 3 extended depth‚Äêof‚Äêfocus (EDOF) intraocular lenses (IOLs) or a monofocal IOL as the control. SETTING: OMIQ‚ÄêRecerca Center. Spain. DESIGN: Prospective comparative randomized double‚Äêblind study. METHODS: 22 patients were included per group. The IOLs evaluated were the AcrySof IQ Vivity (Vivity group), AT LAR…	2022	45248.5333796296	45248.533379629604	NA	1354‚Äê1359	NA	12	48	NA	NA	NA	NA	NA	NA	NA	NA	NA	NA	NA	Medical	Cataract	rayyan-602176198	NA	NA	NA	NA	NA	NA	Adult; Female; Male; Vision; patient satisfaction; visual acuity; Randomized controlled trial; randomized controlled trial; Human; phacoemulsification; Article; Controlled study; Double blind procedure; Clinical article; Follow up; Prospective study; controlled study; human; prospective study; lens implant; Clinical assessment; lens implantation; *visual disorder; *lens implant; Questionnaire; *i…	NA	Implicit	Monocular data are provided for the right eye	NA	Spain	Industrial	cataract	AcrySof IQ Vivity Contact lenses	AT LARA 829MO Contact lenses	A+A & B+B
8GG4P6IY	journalArticle	2022	Fukuoka, S; Arita, R	Comparison of Intense Pulsed Light Therapy on Patients with Meibomian Gland Dysfunction Using AQUA CEL and M22 Devices	Journal of clinical medicine	NA	NA	10.3390/jcm11154265	https://www.cochranelibrary.com/central/doi/10.1002/central/CN-02469366/full	The purpose of this study was to compare the efficacy of Intense Pulsed Light (IPL) therapy for meibomian gland dysfunction (MGD) using the new AQUA CEL (AC, Jeisys) device and the traditional M22 (Lumenis) device. A total of 59 eyes of 59 patients with MGD (12 men and 47 women, mean age 49 ¬± 12 years) were enrolled. They randomly received four sessions of IPL therapy every three weeks either wi…	2022	45248.5333912037	45248.533391203702	NA	NA	NA	15	11	NA	NA	NA	NA	NA	NA	NA	NA	NA	NA	NA	Medical	Cornea	rayyan-602176219	NA	NA	NA	NA	NA	NA	Adult; Female; Male; randomized controlled trial; Human; Article; Controlled study; Major clinical study; Comparative effectiveness; Gender; article; controlled study; female; human; major clinical study; male; comparative effectiveness; Phototherapy; retrospective study; adult; treatment duration; questionnaire; intermethod comparison; Dry eye; aged; staining; *meibomian gland dysfunction; Middl…	NA	Implicit	A total of 59 eyes of 59 patients	NA	Japan	None	Meibomian Gland Dysfunction	IPL therapy using the new AQUA CEL (AC, Jeisys) device	IPL therapy with the traditional M22 device	A+X & B+X
TMPNHTAM	journalArticle	2022	Subramanian, S; Bapat, M; Braganza, S; Thirumalesh, M	Effect of adding dexmedetomidine to 0.75% ropivacaine in peribulbar block for vitreoretinal surgery	Journal of anaesthesiology, clinical pharmacology	NA	NA	10.4103/joacp.JOACP_384_20	https://www.cochranelibrary.com/central/doi/10.1002/central/CN-02502232/full	Background and Aims: Peribulbar anesthesia is suitable for vitreoretinal (VR) surgery. Dexmedetomidine has been used in peribulbar block (PBB) to improve akinesia and analgesia. We aimed to study the efficacy of adding dexmedetomidine to 0.75% Ropivacaine in PBB for VR surgery. The primary outcome was the requirement of block supplementation and secondary outcome was post‚Äêoperative analgesic re…	2022	45248.5333912037	45248.533391203702	NA	458‚Äê463	NA	3	38	NA	NA	NA	NA	NA	NA	NA	NA	NA	NA	NA	Medical	Retina	rayyan-602176220	NA	NA	NA	NA	NA	NA	Adult; Female; Male; Randomized controlled trial; randomized controlled trial; Human; Article; Controlled study; Double blind procedure; Major clinical study; Outcome assessment; Heart rate; Prospective study; Sedation; article; controlled study; double blind procedure; female; heart rate; human; major clinical study; male; prospective study; clinical outcome; drug efficacy; outcome assessment; s…	NA	Implicit	NA	NA	India	None	vitreoretinal (VR) surgery	8 ml of 0.75% Ropivacaine +0.5 ml normal saline (NS)	8 ml of 0.75% Ropivacaine +50 Œºg Dexmedetomidine	A+X & B+X
QPZ2LT53	journalArticle	2022	Daniel Raj Ponniah, LR; Ranilakshmi, V; Anandan, H; Caroline, J; Arulanandham, A	Novel drug-repository contact lens for prolonging the antimicrobial-cornea interaction for bacterial keratitis treatment: randomised controlled trial results	BMJ open ophthalmology	NA	NA	10.1136/bmjophth-2022-001093	https://www.cochranelibrary.com/central/doi/10.1002/central/CN-02499957/full	Background/Aims Microbial keratitis can cause unilateral blindness, but the drug delivery treatment options are poor. Therefore, this study evaluated the efficacy of a novel therapeutic drug‚Äêdepository contact lens (DDCL) for bacterial keratitis (BK) treatment. The lens was designed to increase the corneal lesion‚Äêantimicrobial drug interaction time. Methods Patients with BK were randomised (1…	2022	45248.5333912037	45248.533391203702	NA	NA	NA	1	7	NA	NA	NA	NA	NA	NA	NA	NA	NA	NA	NA	Medical	Cornea	rayyan-602176234	NA	NA	NA	NA	NA	NA	Adult; Female; Male; Pain; Surgery; Cornea; optical coherence tomography; visual acuity; Randomized controlled trial; randomized controlled trial; clinical trial; Human; Article; Clinical trial; Controlled study; Drug therapy; Clinical article; Follow up; Comparative effectiveness; article; controlled study; female; human; male; clinical article; comparative effectiveness; follow up; adult; disea…	NA	Implicit	Men and women between 18 and 86 years old with BK in one eye and no prior antibiotic treatment were included	NA	UK	Industrial	bacterial keratitis	topical antimicrobial treatment only	drug-depository contact lens plus antimicrobial treatment	A+X & B+X
XSGCG32Z	journalArticle	2022	Rossi, GCM; Rolle, T; De Silvestri, A; Sisto, D; Mavilio, A; Mirabile, AV; Paviglianiti, A; Strano, B; Picasso, E; Pasinetti, GM; et al.	Multicenter, Prospective, Randomized, Single Blind, Cross-Over Study on the Effect of a Fixed Combination of Citicoline 500 mg Plus Homotaurine 50 mg on Pattern Electroretinogram (PERG) in Patients With Open Angle Glaucoma on Well Controlled Intraocular Pressure	Frontiers in medicine	NA	NA	10.3389/fmed.2022.882335	https://www.cochranelibrary.com/central/doi/10.1002/central/CN-02401236/full	Purpose: To evaluate the potential beneficial and synergistic effects of oral intake of a fixed combination of citicoline 500 mg plus homotaurine 50 mg (CIT/HOMO) on retinal ganglion cell (RGC) function in subjects with glaucoma using pattern electroretinogram (PERG) and to investigate the effects on visual field and quality of life. Methods: Consecutive patients with primary open‚Äêangle glaucom…	2022	45248.5334027778	45248.533402777801	NA	882335	NA	NA	9	NA	NA	NA	NA	NA	NA	NA	NA	NA	NA	NA	Medical	Glaucoma	rayyan-602176240	NA	NA	NA	NA	NA	NA	Adult; Female; Male; quality of life; electrophysiology; Intraocular Pressure; intraocular pressure; visual acuity; Randomized controlled trial; randomized controlled trial; Prevention; Human; Cross-Over Studies; Article; Controlled study; Drug therapy; Major clinical study; Eye examination; Single blind procedure; Multicenter study; article; controlled study; female; human; major clinical study;…	NA	Implicit	lights of varying intensities appear in different parts of the visual field while the patient's eye is focused on a certain spot	NA	Italy	None	Open Angle Glaucoma on Well Controlled Intraocular Pressure	topical therapy + citicoline 500 mg plus homotaurine 50 mg for 4 months, 2 months of wash out, 4 months of topical therapy alone	topical therapy alone for 4 months, topical therapy + citicoline 500 mg plus homotaurine 50 mg (CIT/HOMO) for 4 months, 2 months of wash out	A+A & B+B
AUGXEIRY	journalArticle	2022	Mishra, SK; Kumar, P; Khullar, S; Joshi, A; Sati, A; Kumar, SV; Unni, D; Kumar, A	Efficacy and safety of brolucizumab versus aflibercept in patients with neovascular age-related macular degeneration: a randomized trial in Indian patients	International journal of retina and vitreous	NA	NA	10.1186/s40942-022-00401-4	https://www.cochranelibrary.com/central/doi/10.1002/central/CN-02425353/full	Background: The current standard treatment for neovascular age‚Äêrelated macular degeneration (nAMD) involves intravitreal injections of anti‚Äêvascular endothelial growth factor (anti‚ÄêVEGF) agents. The aim of the present study was to compare the effectiveness and safety of two anti‚ÄêVEGF drugs: brolucizumab and aflibercept, in treatment‚Äêna√Øve nAMD Indian patients over a period of 48 weeks.…	2022	45248.5334027778	45248.533402777801	NA	51	NA	1	8	NA	NA	NA	NA	NA	NA	NA	NA	NA	NA	NA	Medical	Retina	rayyan-602176247	NA	NA	NA	NA	NA	NA	Adult; Female; Male; Comparative study; Probability; Macular Degeneration; India; Randomized controlled trial; randomized controlled trial; Human; Article; Clinical trial; Controlled study; Drug therapy; Major clinical study; Outcome assessment; Side effect; Prospective study; Single blind procedure; Comparative effectiveness; *drug safety; *drug efficacy; article; controlled study; female; human…	NA	Implicit	a total of 155 patients were assessed for eligibility, and 120 were found to be eligible. These patients were enrolled and randomized to receive either brolucizumab or aflibercept treatment. (60 eyes in each group)	NA	India	None	neovascular age-related macular degeneration	brolucizumab	aflibercept	A+X & B+X
R4ZPZKLI	journalArticle	2022	Toto, L; D'Aloisio, R; Quarta, A; Libertini, D; D'Onofrio, G; De Nicola, C; Romano, A; Mastropasqua, R	Intravitreal Dexamethasone Implant (IDI) Alone and Combined with Navigated 577 nm Subthreshold Micropulse Laser (SML) for Diabetic Macular Oedema	Journal of clinical medicine	NA	NA	10.3390/jcm11175200	https://www.cochranelibrary.com/central/doi/10.1002/central/CN-02463658/full	Background: The anatomical and functional changes after intravitreal dexamethasone implant (IDI) alone and combined with navigated subthreshold micropulse laser (NSML) in diabetic macular oedema (DMO) were compared. Methods: Patients with a clinically confirmed diagnosis of non‚Äêproliferative diabetic retinopathy (NPDR) and DMO were enrolled in this prospective study and were randomly assigned t…	2022	45248.5334027778	45248.533402777801	NA	NA	NA	17	11	NA	NA	NA	NA	NA	NA	NA	NA	NA	NA	NA	Medical	Retina	rayyan-602176256	NA	NA	NA	NA	NA	NA	Adult; Female; Male; Dexamethasone; Randomized controlled trial; randomized controlled trial; Human; Article; Controlled study; Drug therapy; Outcome assessment; Clinical article; Follow up; Prospective study; article; controlled study; female; human; male; prospective study; clinical article; comparative effectiveness; follow up; retreatment; aged; spectral domain optical coherence tomography; b…	NA	Implicit	best-corrected visual acuity (BCVA) greater than 1.0 logMAR in the study eye at baseline examination	NA	Italy	None	Diabetic Macular Oedema	Intravitreal Dexamethasone Implant (IDI) Alone	Intravitreal Dexamethasone Implant (IDI) Combined with Navigated 577 nm Subthreshold Micropulse Laser (SML)	A+X & B+X
2NU8UESP	journalArticle	2022	Mohamad, MK; Sherif, NA; Khattab, RS; Osama, NA; Aboul Fetouh, IS	Neostigmine and ketorolac as adjuvants to local anesthetic through peribulbar block in patients undergoing vitrectomy surgeries: a randomized controlled trial	Egyptian journal of anaesthesia	NA	NA	10.1080/11101849.2022.2127649	https://www.cochranelibrary.com/central/doi/10.1002/central/CN-02468188/full	Background: This study aimed to assess the safety and efficacy of a neostigmine/ketorolac combination as an adjuvant to a low‚Äêdose local anesthetic mixture used for peribulbar block during vitrectomy surgeries. Methods: This double‚Äêblinded, parallel‚Äêgroup, randomized trial enrolled 50 adult patients of both genders who were American Society of Anesthesiologists physical status I or II and w…	2022	45248.5334027778	45248.533402777801	NA	550‚Äê558	NA	1	38	NA	NA	NA	NA	NA	NA	NA	NA	NA	NA	NA	Medical	Retina	rayyan-602176265	NA	NA	NA	NA	NA	NA	Adult; Female; Male; orbit; Surgery; Anesthetics, Local; Randomized controlled trial; randomized controlled trial; Vitrectomy; Human; Article; Clinical trial; Controlled study; Double blind procedure; Drug safety; Drug therapy; Outcome assessment; Hemodynamics; Side effect; Clinical article; Gender; Parallel design; Statistical significance; Low drug dose; Adverse drug reaction; article; controll…	NA	Implicit	NA	NA	Egypt	NA	vitrectomy surgeries	neostigmine (300 Œºg) and ketorolac (4 mg/ml) as adjuvants to a mixture of lidocaine (2%, 2.5 ml) and bupivacaine (0.5%, 3.5 ml) containing 75 units of hyaluronidase.	normal saline	A+X & B+X
3568K936	journalArticle	2022	Mastropasqua, L; Brescia, L; D'arcangelo, F; Nubile, M; D'onofrio, G; Totta, M; Perna, F; Aloia, R; Agnifili, L	Topical Steroids and Glaucoma Filtration Surgery Outcomes: an In Vivo Confocal Study of the Conjunctiva	Journal of clinical medicine	NA	NA	10.3390/jcm11143959	https://www.cochranelibrary.com/central/doi/10.1002/central/CN-02420892/full	(1) Background: The purpose of this study is to investigate the effects of topical steroids on conjunctiva in patients undergoing filtration surgery (FS) for glaucoma by using confocal microscopy (CM); (2) Methods: One hundred and four glaucomatous patients were randomized to fluorometholone or lubricants four weeks before FS. CM was performed before treatments and pre‚Äêoperatively. Dendritic an…	2022	45248.5334143518	45248.533414351798	NA	NA	NA	14	11	NA	NA	NA	NA	NA	NA	NA	NA	NA	NA	NA	Medical	Glaucoma	rayyan-602176310	NA	NA	NA	NA	NA	NA	Adult; Female; Male; confocal microscopy; Dendrite; Glaucoma; Conjunctivitis; intraocular pressure; Randomized controlled trial; randomized controlled trial; conjunctiva; Human; Article; Clinical trial; Drug therapy; Major clinical study; Outcome assessment; Low drug dose; article; controlled study; double blind procedure; female; human; major clinical study; male; prospective study; steroid ther…	NA	Implicit	If both eyes were eligible for the study, only the eye with the more advanced perimetric stage was included	NA	Italy	None	conjunctiva in patients undergoing filtration surgery (FS)	fluorometholone	lubricants four weeks before FS	A+X & B+X
P4W6RMMP	journalArticle	2022	Jia, H; Lu, B; Yuan, Y; Yuan, F; Li, L; Song, Y; Rong, A; Zhou, M; Wang, F; Sun, X	A Randomized, Controlled Trial of Treat-and-Extend vs. Pro Re Nata Regimen for Neovascular Age-Related Macular Degeneration	Frontiers in medicine	NA	NA	10.3389/fmed.2022.852519	https://www.cochranelibrary.com/central/doi/10.1002/central/CN-02426679/full	Purpose: To compare the efficacy and safety of conbercept using a treat‚Äêand‚Äêextend (T&E) regimen vs. a pro re nata (PRN) regimen in Chinese patients with neovascular age‚Äêrelated macular degeneration (nAMD). Methods: This was a randomized, multicenter, non‚Äêinferiority study. After an initial loading phase of three consecutive monthly intravitreal injections of 0.5 mg Conbercept, the patien…	2022	45248.5334143518	45248.533414351798	NA	852519	NA	NA	9	NA	NA	NA	NA	NA	NA	NA	NA	NA	NA	NA	Medical	Retina	rayyan-602176318	NA	NA	NA	NA	NA	NA	Adult; Female; Male; Random Allocation; Macular Degeneration; Randomized controlled trial; randomized controlled trial; Human; Article; Clinical trial; Controlled study; Major clinical study; Outcome assessment; Follow up; Multicenter study; article; controlled study; female; human; major clinical study; male; clinical outcome; drug efficacy; outcome assessment; drug safety; follow up; multicente…	NA	Implicit	Patients receiving PRN treatment, with monthly visit and treatment-as-needed, were re-treated if the study eye met the prespecified disease activity criteria	NA	China	Academic and Governmental	Neovascular Age-Related Macular Degeneration	treat-and-extend (T&E) regimen	pro re nata (PRN)	A+X & B+X
QQBECATN	journalArticle	2022	Frederiksen, KH; Vestergaard, JP; Pedersen, FN; Vergmann, AS; Sorensen, TL; Laugesen, CS; Kawasaki, R; Peto, T; Grauslund, J	Navigated laser and aflibercept versus aflibercept monotherapy in treatment-na√Øve branch retinal vein occlusion: a 12-month randomized trial	Acta ophthalmologica	NA	NA	10.1111/aos.15182	https://www.cochranelibrary.com/central/doi/10.1002/central/CN-02401676/full	Purpose: Angiostatic agents have proven effective in the treatment of macular oedema in patients with branch retinal vein occlusion (BRVO). However, treatment is inconvenient and expensive, and novel treatment regimens are warranted. We aimed to evaluate if combination treatment of navigated central retinal laser and aflibercept lowered the treatment burden in these patients. Methods: Treatment‚Ä…	2022	45248.5334143518	45248.533414351798	NA	e1503‚Äêe1509	NA	7	100	NA	NA	NA	NA	NA	NA	NA	NA	NA	NA	NA	Surgical	Retina	rayyan-602176337	NA	NA	NA	NA	NA	NA	Aged; Female; Male; treatment outcome; Randomized controlled trial; randomized controlled trial; Human; Article; Clinical trial; Controlled study; Drug safety; Drug therapy; Outcome assessment; Clinical article; Multicenter study; article; controlled study; female; human; male; open study; clinical article; drug safety; *monotherapy; evaluation study; aged; best corrected visual acuity; perimetry…	NA	Implicit	We evaluated 41 eyes of 41 patients with a mean age of 69.6 years	NA	Denmark	Academic	treatment-na√Øve branch retinal vein occlusion	three monthly injections of 2.0‚Äâmg aflibercept with navigated central laser, followed by aflibercept as needed from month 4 through 12	three monthly injections of 2.0‚Äâmg aflibercept without navigated central laser, followed by aflibercept as needed from month 4 through 12	A+X & B+X
EIAJ5CYT	journalArticle	2022	Liang, Y; Yan, B; Xie, M; Meng, Z; Ma, J; Ma, B; Luo, J	One-Month Outcomes of Intravitreal Anti-VEGF vs. Dexamethasone Implant in the Treatment of Diabetic Macular Edema in Vitrectomized Eyes	Frontiers in medicine	NA	NA	10.3389/fmed.2022.895220	https://www.cochranelibrary.com/central/doi/10.1002/central/CN-02421228/full	Objectives: To compare short‚Äêterm effect of intravitreal ranibizumab with dexamethasone implant for diabetic macular edema (DME) in vitrectomized eyes. Methods: Single‚Äêcenter, prospective, randomized study of vitrectomized eyes with DME. Study eyes were divided into two groups, receiving ranibizumab (IVV group, n = 35 eyes) or dexamethasone implant (IVD group, n = 35 eyes) respectively. Patie…	2022	45248.5334143518	45248.533414351798	NA	NA	NA	NA	9	NA	NA	NA	NA	NA	NA	NA	NA	NA	NA	NA	Medical	Retina	rayyan-602176339	NA	NA	NA	NA	NA	NA	Adult; Female; Male; Dexamethasone; intraocular pressure; Vascular Endothelial Growth Factor A; Vascular Endothelial Growth Factors; Randomized controlled trial; randomized controlled trial; Human; Article; Controlled study; Drug therapy; Outcome assessment; Clinical article; Prospective study; article; controlled study; female; human; male; prospective study; clinical article; adult; laser coagu…	NA	Implicit	For patients in whom both eyes met the eligibility criteria, the right eye was randomized to a treatment group, and the left eye was assigned to the other group	NA	China	Governmental	Diabetic Macular Edema in Vitrectomized Eyes	ranibizumab	dexamethasone implant¬†	A+X & B+X
26E2AAJR	journalArticle	2022	Singh, R; Chauhan, R; Saxena, A; Shah, A; Mondal, L; Bakhle, D; Shah, C; Shah, A; Deoghare, S; Krishnan, N; et al.	A prospective, randomized, parallel group, double blind, multicenter study to compare the efficacy, safety and immunogenicity of Lupin's Ranibizumab with Lucentis¬Æ in patients with neovascular age-related macular degeneration	Indian journal of ophthalmology	NA	NA	10.4103/ijo.IJO_2118_21	https://www.cochranelibrary.com/central/doi/10.1002/central/CN-02428534/full	Purpose: The present study compares the efficacy, safety, and immunogenicity of Lupin's biosimilar ranibizumab with that of Lucentis¬Æ in patients with neovascular age‚Äêrelated macular degeneration. Methods: This prospective, double‚Äêblind, multi‚Äêcentric phase‚ÄêIII study was conducted across 19 centers in India. A total of 202 patients with neovascular age‚Äêrelated macular degeneration were…	2022	45248.5334259259	45248.533425925903	NA	3008‚Äê3014	NA	8	70	NA	NA	NA	NA	NA	NA	NA	NA	NA	NA	NA	Medical	Retina	rayyan-602176366	NA	NA	NA	NA	NA	NA	Humans; Treatment Outcome; Prospective Studies; Macular Degeneration; Visual Acuity; Intravitreal Injections; Visual acuity; Randomized controlled trial; Human; Clinical trial; Controlled study; Prospective study; Multicenter study; Angiogenesis Inhibitors; Antibodies, Monoclonal, Humanized; Ranibizumab; *macular degeneration; Treatment outcome; Intravitreal drug administration; *wet macular dege…	NA	Implicit	The proportion of patients losing fewer than 15 letters from baseline best corrected visual acuity score in the study eye was comparable between two groups	NA	India	Industrial	neovascular age-related macular degeneration	Lupin‚Äôs biosimilar ranibizumab	Lucentis¬Æ, 0.5 mg, as an intravitreous injection once every month for 3 months	A+X & B+X
FUVVV4Q9	journalArticle	2022	Zaidi, Z; Nazir, S	A SINGLE-BLIND, PLACEBO-CONTROLLED CLINICAL TRIAL OF LOCAL APPLICATION OF KOHL-CHIKNI DAWA-A UNANI COMPOUND FORMULATION IN THE PATIENTS WITH CORNEAL OPACITY	Asian journal of pharmaceutical and clinical research	NA	NA	10.22159/ajpcr.2022.v15i11.44717	https://www.cochranelibrary.com/central/doi/10.1002/central/CN-02499964/full	Objective: The present clinical trial was undertaken to evaluate the safety, preventive/curative efficacy of the local application of Kohl‚ÄêChikni Dawa (KCD) in patients with corneal opacity (CO), to provide an economic, safe, and effective alternative treatment for it. Methods: The present prospective single‚Äêblind, placebo‚Äêcontrolled trial was undertaken at Majeedia Hospital, Hamdard Univer…	2022	45248.5334259259	45248.533425925903	NA	47‚Äê51	NA	11	15	NA	NA	NA	NA	NA	NA	NA	NA	NA	NA	NA	Medical	Cornea	rayyan-602176374	NA	NA	NA	NA	NA	NA	Adult; Female; Male; Vision; glaucoma; optical coherence tomography; visual acuity; Randomized controlled trial; Human; Article; Controlled study; Major clinical study; Side effect; Prospective study; Drug efficacy; Single blind procedure; Comparative effectiveness; article; controlled study; female; human; major clinical study; male; prospective study; glucose blood level; single blind procedure…	NA	Implicit	n selected cases of Group-I and Group-II, a placebo was applied on one eye (control eye) while the KCD was applied on the other eye (test eye).	NA	India	Governmental	Corneal Opacity (CO)	Kohl-Chikni Dawa	Placebo 2 sticks BID	A+X & B+X
B98V7I8S	journalArticle	2022	Zhu Y.; Mai Y.; Ye H.; Gan X.	The analgesic efficacy and safety of non-steroidal anti-inflammatory drugs combined with medial canthus peribulbar block for postoperative pain in patients with thyroid-associated ophthalmopathy after orbital decompression	National Medical Journal of China	NA	0376-2491	10.3760/cma.j.cn112137-20220307-00470	https://rs.yiigle.com/cmaid/1379513	Objective To explore the analgesic efficacy and safety of non-steroidal anti-inflammatory drugs (NSAIDs) combined with medial canthus peribulbar block for postoperative pain in patients with thyroid-associated ophthalmopathy (TAO) after orbital decompression. Methods This study was a single-center, single-blind, randomized controlled study. From June 2020 to December 2020, sixty TAO patients in Z…	2022	45248.5334259259	45248.533425925903	NA	1579-1583	NA	21	102	NA	NA	NA	NA	NA	NA	NA	NA	NA	Chinese	NA	Medical	Oculoplastics	rayyan-602176397	NA	NA	NA	NA	NA	NA	Pain, Postoperative; Orbit; analgesia; randomized controlled trial; Thyroid Gland; *drug safety; *analgesic activity; *drug efficacy; article; controlled study; human; major clinical study; *postoperative pain/dt [Drug Therapy]; *peribulbar anesthesia; general anesthesia; single blind procedure; hospitalization; disease severity; ketorolac/dt [Drug Therapy]; combination drug therapy; postoperativ…	NA	Implicit	NA	NA	China	Governmental	thyroid-related ophthalmopathy	tear Fu approach peribulbar block group	control	A+X & B+X
D2NA4R4Y	journalArticle	2022	Aksam E.; Uyar I.; Turan O.	Evaluation of the Effect of Subciliary Approaches on Lower Eyelid Position in Infraorbital Rim Fractures	Facial plastic surgery : FPS	NA	["1098-8793 (electronic)", "1098-8793"]	10.1055/s-0042-1759757	NA	BACKGROUND: Periorbital fractures are a condition encountered after high-energy trauma in the face region. In the follow-ups after surgical repair, some changes may occur in the lower eyelid. Scleral show, ectropion, entropion, and canthal malposition are the most common complications. In this study, the effect of subciliary soft tissue approaches on lower eyelid position in patients with infraor…	2022	45248.5334490741	45248.533449074101	NA	NA	NA	NA	NA	NA	NA	NA	NA	NA	NA	NA	NA	NA	English	NA	Surgical	Oculoplastics	rayyan-602176454	NA	NA	NA	NA	NA	NA	surgery; randomized controlled trial; article; controlled study; female; human; major clinical study; male; adult; skin; gender; sclera; soft tissue; smoking; *fracture; non-smoker; surgeon; incision; ectropion; *lower eyelid	NA	Implicit	NA	NA	Turkey	NA	Infraorbital Rim Fractures	Step Incision and Canthopexy	Step incision	A+X & B+X
KZ43J2MD	journalArticle	2022	Xu S.; Li Z.; Zhao W.; Zheng B.; Jiang J.; Ye G.; Feng Z.; Long W.; He L.; He M.; Hu Y.; Yang X. AO - Yang, Xiao; ORCID: https://orcid.org/0000-0002-4349-6507 AO - He, Mingguang; ORCID: https://orcid.org/0000-0002-6912-2810	Effect of atropine, orthokeratology and combined treatments for myopia control: A 2-year stratified randomised clinical trial	British Journal of Ophthalmology	NA	["0007-1161", "1468-2079"]	10.1136/bjo-2022-321272	http://bjo.bmj.com/	Purpose: To investigate the 2-year efficacy of atropine, orthokeratology (ortho-k) and combined treatment on myopia. To explore the factors influencing the efficacy. Method(s): An age-stratified randomised controlled trial. Children (n=164) aged 8-12 years with spherical equivalent refraction of -1.00 to -6.00 D were stratified into two age subgroups and randomly assigned to receive placebo drops…	2022	45248.5334490741	45248.533449074101	NA	A91	NA	NA	NA	NA	NA	NA	NA	NA	NA	NA	NA	NA	English	NA	Medical	Paediatrics	rayyan-602176461	NA	NA	NA	NA	NA	NA	child; Myopia; randomized controlled trial; clinical trial; article; controlled study; female; human; major clinical study; male; placebo; comparative effectiveness; drug efficacy; Atropine; drug therapy; drug combination; school child; spectacles; age; *pediatrics; *orthokeratology lens; *myopia; *child health; monotherapy; spherical equivalent; Atropine Derivatives; *atropine; *optics	NA	Implicit	the statistical analysis was done using the data of the right eye unless otherwise indicated.	NA	China	Governmental	myopia	0.01% atropine+spectacles (atropine)	ortho-k+placebo (ortho-k)	A+A & B+B & C+C & D+D
WMV2G2BD	journalArticle	2022	Huang Y.; Li X.; Wu J.; Huo J.; Zhou F.; Zhang J.; Yang A.; Spiegel D.P.; Chen H.; Bao J. AO - Chen, Hao; ORCID: https://orcid.org/0000-0002-8594-5630 AO - Huang, Yingying; ORCID: https://orcid.org/0000-0001-7694-513X AO - Bao, Jinhua; ORCID: https://orcid.org/0000-0002-2103-8345	Effect of spectacle lenses with aspherical lenslets on choroidal thickness in myopic children: A 2-year randomised clinical trial	British Journal of Ophthalmology	NA	["0007-1161", "1468-2079"]	10.1136/bjo-2022-321815	http://bjo.bmj.com/	Objective: Spectacle lenses with highly aspherical lenslets (HAL) and slightly aspherical lenslets (SAL) showed effective myopia control. This study was to investigate their effects on macular choroidal thickness (ChT) in myopic children. Method(s): Exploratory analysis from a 2-year, double-masked, randomised trial. 170 children aged 8-13 years with myopia between -0.75D and -4.75D, astigmatism …	2022	45248.5334490741	45248.533449074101	NA	321815	NA	NA	NA	NA	NA	NA	NA	NA	NA	NA	NA	NA	English	NA	Medical	Paediatrics	rayyan-602176464	NA	NA	NA	NA	NA	NA	Child; child; anisometropia; adolescent; randomized controlled trial; vision; article; controlled study; double blind procedure; female; human; major clinical study; male; school child; astigmatism; retina macula lutea; Only Child; *spectacles; exploratory research; *myopia; *choroid; *optics; *choroidal thickness	NA	Implicit	Only right-eye data were included in the analysis.	NA	China	Academic and Governmental	myopia	highly aspherical lenslets (HAL)	slightly aspherical lenslets (SAL)	A+A & B+B & C+C
5WK45FQ6	journalArticle	2022	Naguib N.N.; Mohasseb T.M.; Ezzat A.M.; Hussien G.Z.; Khattab R.S.; Aboul Fetouh E.S.; Dobal N.M. AO - Naguib, Nader N.; ORCID: https://orcid.org/0000-0002-5839-0625 AO - Khattab, Rehab S.; ORCID: https://orcid.org/0000-0001-5196-8511	Ultrasound-guided versus conventional peribulbar anaesthesia in cataract surgery: A randomised controlled study	Journal of perioperative practice	NA	["2515-7949 (electronic)", "2515-7949"]	10.1177/17504589221117670	NA	BACKGROUND: Blind ophthalmic anaesthetic techniques may have serious complications. AIM: To assess the safety of ultrasound as a guide in ophthalmic blocks. METHOD(S): Fifty adult patients undergoing cataract surgery under peribulbar block anaesthesia were randomly assigned to ultrasound-guided and conventional block groups. In the ultrasound-guided block group, a large amount of the standard ult…	2022	45248.5334490741	45248.533449074101	NA	1.75045892211176E+16	NA	NA	NA	NA	NA	NA	NA	NA	NA	NA	NA	NA	English	NA	Medical	Cataract	rayyan-602176466	NA	NA	NA	NA	NA	NA	Cataract; patient satisfaction; randomized controlled trial; article; controlled study; female; human; male; outcome assessment; anesthetic agent; *peribulbar anesthesia; complication; adult; local anesthetic agent; eyelid; *echography; surgeon; *cataract extraction; *eye surgery; *local anesthesia	NA	Implicit	NA	NA	Egypt	None	cataract	ultrasound-guided block group	conventional block group	A+X & B+X
YINLZ5GF	journalArticle	2022	Bonsemeyer M.K.; Becker E.; Liekfeld A. AO - Bonsemeyer, Malgorzata Kalina; ORCID: https://orcid.org/0000-0002-0438-1926	Dysphotopsia and functional quality of vision after implantation of an intraocular lens with a 7.0 mm optic and plate haptic design	Journal of Cataract and Refractive Surgery	NA	["0886-3350", "1873-4502"]	10.1097/j.jcrs.0000000000000735	https://journals.lww.com/jcrs/pages/default.aspx	Purpose:To determine the impact of an intraocular lens (IOL) with a 7.0 mm optic and plate haptic design on incidence of dysphotopsia and visual functions after cataract surgery. Setting(s):Day-care clinic. Design(s):Prospective monocentric randomized patient-blinded comparative clinical study. Method(s):Following preoperative measurements, patients underwent cataract surgery with implantation of…	2022	45248.5334606481	45248.533460648097	NA	75-82	NA	1	48	NA	NA	NA	NA	NA	NA	NA	NA	NA	English	NA	Surgical	Cataract	rayyan-602176521	NA	NA	NA	NA	NA	NA	Lens Implantation, Intraocular; patient satisfaction; visual acuity; randomized controlled trial; article; controlled study; female; human; major clinical study; male; prospective study; single blind procedure; follow up; day care; aged; spectacles; contrast sensitivity; *postoperative complication/co [Complication]; *vision; glare; mesopic vision; corrected distance visual acuity; operating room…	NA	Implicit	Out of a total number of 120 eyes (86 patients), Group 1 comprised 57 eyes (43 patients), Group 2 comprised 63 eyes (43 patients)	NA	Germany	NA	cataract	cataract surgery with implantation of 2 IOL designs‚Äîwith 7.0 mm optic and plate haptics	cataract surgery with implantation of 2 IOL designs‚Äîwith 6.0 mm optic and C-loop haptics	A+A & B+B & A+X & B+X
Z5M5KCQL	journalArticle	2022	Schaub F.; Schiller P.; Hoerster R.; Kraus D.; Holz F.G.; Guthoff R.; Agostini H.; Spitzer M.S.; Wiedemann P.; Lommatzsch A.; Boden K.T.; Dimopoulos S.; Bemme S.; Tamm S.; Maier M.; Roider J.; Enders P.; Altay L.; Fauser S.; Kirchhof B.; Pfeiffer A.; Willms S.; Binder S.; Le Mer Y.; Stutzer H.; Lemmen K.-D.; Heimke-Brinck R.; Borst T.; Bartz-Schmidt K.U.; Callizo J.; Dahlke C.; Eberwein P.; Ehlke…	Intravitreal 5-Fluorouracil and Heparin to Prevent Proliferative Vitreoretinopathy: Results from a Randomized Clinical Trial	Ophthalmology	NA	["0161-6420", "1549-4713"]	10.1016/j.ophtha.2022.05.024	https://www.elsevier.com/locate/ophtha	Purpose: Proliferative vitreoretinopathy (PVR) is the major cause for surgical failure after primary rhegmatogenous retinal detachment (RRD). So far, no therapy has been proven to prevent PVR. Promising results for 5-fluorouracil (5-FU) and low-molecular weight heparin (LMWH) in high-risk eyes have been reported previously. The objective of this trial was to examine the effect of adjuvant intravi…	2022	45248.5334722222	45248.533472222203	NA	1129-1141	NA	10	129	NA	NA	NA	NA	NA	NA	NA	NA	NA	English	NA	Medical	Retina	rayyan-602176541	NA	NA	NA	NA	NA	NA	photography; randomized controlled trial; clinical trial; controlled study; double blind procedure; female; human; major clinical study; male; placebo; outcome assessment; laser; incidence; follow up; multicenter study; adult; conference paper; *prophylaxis; cancer surgery; best corrected visual acuity; adjuvant chemotherapy; adjuvant; balanced salt solution; Heparin; dalteparin; *low molecular w…	NA	Implicit	3047 eyes of 3045 patients with RRD were prescreened for eligibility between October 27, 2016	NA	Germany	Governmental	primary¬†rhegmatogenous retinal detachment¬†(RRD)	verum (200 mg/ml 5-FU and 5 IU/ml dalteparin)	placebo (balanced salt solution)	A+X & B+X
58ZNB7II	journalArticle	2022	Kohnen T.; Davidova P.; Lambert M.; Wenner Y.; Zubcov A.A. AO - Kohnen, Thomas; ORCID: https://orcid.org/0000-0002-6933-9585	Posterior continuous curvilinear capsulorhexis with anterior vitrectomy vs optic capture buttonholing without anterior vitrectomy in pediatric cataract surgery	Journal of Cataract and Refractive Surgery	NA	["0886-3350", "1873-4502"]	10.1097/j.jcrs.0000000000000846	https://journals.lww.com/jcrs/pages/default.aspx	Purpose:To investigate long-Term complications after pediatric cataract surgery with implantation of a heparin-coated polymethyl methacrylate intraocular lens (PMMA IOL) and posterior continuous curvilinear capsulorhexis (PCCC) with anterior vitrectomy vs PCCC without anterior vitrectomy with optic capture buttonholing. Setting(s):Department of Ophthalmology, Goethe University, Frankfurt, Germany…	2022	45248.5334722222	45248.533472222203	NA	831-837	NA	7	48	NA	NA	NA	NA	NA	NA	NA	NA	NA	English	NA	Surgical	Paediatrics	rayyan-602176548	NA	NA	NA	NA	NA	NA	Cataract; child; visual acuity; randomized controlled trial; Vitrectomy; article; controlled study; female; human; male; prospective study; steroid/pv [Special Situation for Pharmacovigilance]; clinical article; eye examination; general anesthesia; phenylephrine/pv [Special Situation for Pharmacovigilance]; tropicamide/pv [Special Situation for Pharmacovigilance]; follow up; practice guideline; p…	NA	Implicit	58 eyes of 41 pediatric cataract surgery patients were included	NA	Germany	NA	Paediatric cataracts	cataract removal, IOL implantation, and PCCC with anterior vitrectomy	posterior optic buttonholing without anterior vitrectomy	A+A & B+B & A+X & B+X & A+B
8B6S22YV	journalArticle	2022	Valvecchia G.; Kaufer R.; Ferroni C.; Zaldivar R.; Masseroni M.; Idiart C.; Ferroni V.; Marino F.; Nunez M.; Del Papa M.; Passerini M.S. AO - Masseroni, Manuela; ORCID: https://orcid.org/0000-0002-1083-8611 AO - Zaldivar, Roger; ORCID: https://orcid.org/0000-0002-3502-4278 AO - Del Papa, Melina; ORCID: https://orcid.org/0000-0001-8005-9093	Difluprednate 0.05% twice a day vs prednisolone acetate 1% 4 times a day for cataract postsurgical inflammation treatment: Noninferiority trial	Journal of Cataract and Refractive Surgery	NA	["0886-3350", "1873-4502"]	10.1097/j.jcrs.0000000000000863	https://journals.lww.com/jcrs/pages/default.aspx	Purpose:To establish whether difluprednate 0.05% nanoemulsion (DIFL) twice a day is as effective as prednisolone acetate 1% + phenylephrine hydrochloride 0.12% suspension (PRED) 4 times a day for postsurgical inflammation treatment. Setting(s):4 private Argentine ophthalmological centers. Design(s):Noninferiority, prospective, multicenter, double-blind, randomized, parallel-group, comparative tri…	2022	45248.5334837963	45248.533483796302	NA	753-758	NA	7	48	NA	NA	NA	NA	NA	NA	NA	NA	NA	English	NA	Medical	Cataract	rayyan-602176550	NA	NA	NA	NA	NA	NA	Inflammation; Cataract; intraocular pressure; optical coherence tomography; randomized controlled trial; clinical trial; phacoemulsification; article; controlled study; double blind procedure; female; human; major clinical study; male; prospective study; outcome assessment; phenylephrine; drug therapy; multicenter study; adult; parallel design; drug combination; anterior eye chamber; cataract ext…	NA	Implicit	patients who received periocular corticosteroid injections in the study eye within the previous 4 weeks or used depot corticosteroids within the 2 months prior to enrollment	NA	Argentina	Industrial	cataracts	difluprednate 0.05% nanoemulsion (DIFL) twice a day	prednisolone acetate 1% + phenylephrine hydrochloride 0.12% suspension (PRED) 4 times a day	A+X & B+X
GBC7JSE8	journalArticle	2022	Wang L.; Scott W.; de Oca I.M.; Koch D.D.; Tauber S.; Al-Mohtaseb Z.	Outcome of astigmatism correction using femtosecond laser combined with cataract surgery: penetrating vs intrastromal incisions	Journal of Cataract and Refractive Surgery	NA	["0886-3350", "1873-4502"]	10.1097/j.jcrs.0000000000000911	https://journals.lww.com/jcrs/pages/default.aspx	Purpose: To compare the effectiveness of penetrating vs intrastromal femtosecond laser corneal relaxing incisions (CRIs) in reducing corneal astigmatism during cataract surgery. Setting(s): Baylor College of Medicine and Mercy Clinic Eye Specialists. Design(s): Prospective randomized study. Method(s): 248 eyes from 248 patients were included. Patients were randomly assigned to undergo paired pene…	2022	45248.5334837963	45248.533483796302	NA	1063-1072	NA	9	48	NA	NA	NA	NA	NA	NA	NA	NA	NA	English	NA	Surgical	Cornea	rayyan-602176556	NA	NA	NA	NA	NA	NA	Cataract; randomized controlled trial; article; controlled study; human; major clinical study; prospective study; comparative effectiveness; postoperative period; aged; preoperative period; optical coherence tomography device; partial coherence interferometry biometer; prediction error; ophthalmic camera; disposable equipment; *incision; *astigmatism/su [Surgery]; *corneal relaxing incision; *fem…	NA	Implicit	248 eyes from 248 patients were included	NA	USA	Industrial	astigmatism	penetrating femtosecond laser corneal relaxing incisions (CRIs) in reducing corneal astigmatism during cataract surgery	intrastromal femtosecond laser corneal relaxing incisions (CRIs) in reducing corneal astigmatism during cataract surgery	A+X & B+X
[truncated: 112 more rows]
[truncated: 79 more columns]
